# Supplementary material for: Adaptive responses to salinity stress across multiple life stages in anuran amphibians
Source: Front Zool. 2017 Aug 1;14:40. doi: 10.1186/s12983-017-0222-0 (PMC5539974; doi:10.1186/s12983-017-0222-0)
Supplement: Supplementary file 1 — Detailed list of studies included in the meta-analysis. (CSV 114 kb) [file 12983_2017_222_MOESM1_ESM.csv]

Authors	Year	Stage	Species	Family	Original Name	Salinity (ppt)	N	Survivorship	Survivorship_SD	Time (hr)	Extraction_Source	Notes	Full Citation
Rios-Lopez	2008	Larval	Leptodactylus albilabris	Leptodactylidae	Leptodactylus albilabris	0	60	0.25	0.188	1440	Figure 3A		Rios-Lopez, N. 2008. Effects of increased salinity on tadpoles of two anurans from a Caribbean coastal wetland in relation to their natural abundance. Amphibia-Reptilia 29:7-18.
Rios-Lopez	2008	Larval	Leptodactylus albilabris	Leptodactylidae	Leptodactylus albilabris	1	60	0.23	0.04	1440	Figure 3A		Rios-Lopez, N. 2008. Effects of increased salinity on tadpoles of two anurans from a Caribbean coastal wetland in relation to their natural abundance. Amphibia-Reptilia 29:7-18.
Rios-Lopez	2008	Larval	Leptodactylus albilabris	Leptodactylidae	Leptodactylus albilabris	2	60	0.41	0.14	1440	Figure 3A		Rios-Lopez, N. 2008. Effects of increased salinity on tadpoles of two anurans from a Caribbean coastal wetland in relation to their natural abundance. Amphibia-Reptilia 29:7-18.
Rios-Lopez	2008	Larval	Leptodactylus albilabris	Leptodactylidae	Leptodactylus albilabris	4	60	0.34	0.16	1440	Figure 3A		Rios-Lopez, N. 2008. Effects of increased salinity on tadpoles of two anurans from a Caribbean coastal wetland in relation to their natural abundance. Amphibia-Reptilia 29:7-18.
Rios-Lopez	2008	Larval	Leptodactylus albilabris	Leptodactylidae	Leptodactylus albilabris	8	60	0.016	0.037	1440	Figure 3A		Rios-Lopez, N. 2008. Effects of increased salinity on tadpoles of two anurans from a Caribbean coastal wetland in relation to their natural abundance. Amphibia-Reptilia 29:7-18.
Rios-Lopez	2008	Larval	Rhinella marina	Bufonidae	Bufo marinus	0	60	0.55	0.22	1440	Figure 3A		Rios-Lopez, N. 2008. Effects of increased salinity on tadpoles of two anurans from a Caribbean coastal wetland in relation to their natural abundance. Amphibia-Reptilia 29:7-18.
Rios-Lopez	2008	Larval	Rhinella marina	Bufonidae	Bufo marinus	1	60	0.67	0.19	1440	Figure 3A		Rios-Lopez, N. 2008. Effects of increased salinity on tadpoles of two anurans from a Caribbean coastal wetland in relation to their natural abundance. Amphibia-Reptilia 29:7-18.
Rios-Lopez	2008	Larval	Rhinella marina	Bufonidae	Bufo marinus	2	60	0.47	0.08	1440	Figure 3A		Rios-Lopez, N. 2008. Effects of increased salinity on tadpoles of two anurans from a Caribbean coastal wetland in relation to their natural abundance. Amphibia-Reptilia 29:7-18.
Rios-Lopez	2008	Larval	Rhinella marina	Bufonidae	Bufo marinus	4	60	0.48	0.14	1440	Figure 3A		Rios-Lopez, N. 2008. Effects of increased salinity on tadpoles of two anurans from a Caribbean coastal wetland in relation to their natural abundance. Amphibia-Reptilia 29:7-18.
Rios-Lopez	2008	Larval	Rhinella marina	Bufonidae	Bufo marinus	8	60	0.38	0.11	1440	Figure 3A		Rios-Lopez, N. 2008. Effects of increased salinity on tadpoles of two anurans from a Caribbean coastal wetland in relation to their natural abundance. Amphibia-Reptilia 29:7-18.
Langhans et al.	2009	Larval	Lithobates sylvaticus	Ranidae	Rana sylvatica	0	25	0.92	0.26	264	Figure 1	Day 11 data only	Langhans, M., B. Peterson, A. Walker, G. R. Smith, and J. E. Rettig. 2009. Effects of salinity on survivorship of wood frog (Rana sylvatica) tadpoles.
Langhans et al.	2009	Larval	Lithobates sylvaticus	Ranidae	Rana sylvatica	1.4	25	0.44	1.05	264	Figure 1	Day 11 data only	Langhans, M., B. Peterson, A. Walker, G. R. Smith, and J. E. Rettig. 2009. Effects of salinity on survivorship of wood frog (Rana sylvatica) tadpoles.
Langhans et al.	2009	Larval	Lithobates sylvaticus	Ranidae	Rana sylvatica	3.5	25	0	0	264	Figure 1	Day 11 data only	Langhans, M., B. Peterson, A. Walker, G. R. Smith, and J. E. Rettig. 2009. Effects of salinity on survivorship of wood frog (Rana sylvatica) tadpoles.
Langhans et al.	2009	Larval	Lithobates sylvaticus	Ranidae	Rana sylvatica	5.6	25	0	0	120	Figure 1	Day 5 data only	Langhans, M., B. Peterson, A. Walker, G. R. Smith, and J. E. Rettig. 2009. Effects of salinity on survivorship of wood frog (Rana sylvatica) tadpoles.
Hsu et al.	2012	Larval	Fejervarya cancrivora	Dicroglossidae	Fejervarya cancrivora	3	80	1	0	48	Figure 1		Hsu, W.-T., C.-S. Wu, J.-C. Lai, Y.-K. Chiao, C.-H. Hsu, and Y.-C. Kam. 2012. Salinity acclimation affects survival and metamorphosis of crab-eating frog tadpoles. Herpetologica 68:14-21.
Hsu et al.	2012	Larval	Fejervarya cancrivora	Dicroglossidae	Fejervarya cancrivora	6	80	1	0	48	Figure 1		Hsu, W.-T., C.-S. Wu, J.-C. Lai, Y.-K. Chiao, C.-H. Hsu, and Y.-C. Kam. 2012. Salinity acclimation affects survival and metamorphosis of crab-eating frog tadpoles. Herpetologica 68:14-21.
Hsu et al.	2012	Larval	Fejervarya cancrivora	Dicroglossidae	Fejervarya cancrivora	9	80	0.95	0.045	48	Figure 1		Hsu, W.-T., C.-S. Wu, J.-C. Lai, Y.-K. Chiao, C.-H. Hsu, and Y.-C. Kam. 2012. Salinity acclimation affects survival and metamorphosis of crab-eating frog tadpoles. Herpetologica 68:14-21.
Hsu et al.	2012	Larval	Fejervarya cancrivora	Dicroglossidae	Fejervarya cancrivora	10	80	1	0	48	Figure 1		Hsu, W.-T., C.-S. Wu, J.-C. Lai, Y.-K. Chiao, C.-H. Hsu, and Y.-C. Kam. 2012. Salinity acclimation affects survival and metamorphosis of crab-eating frog tadpoles. Herpetologica 68:14-21.
Hsu et al.	2012	Larval	Fejervarya cancrivora	Dicroglossidae	Fejervarya cancrivora	11	80	0.95	0.05	48	Figure 1		Hsu, W.-T., C.-S. Wu, J.-C. Lai, Y.-K. Chiao, C.-H. Hsu, and Y.-C. Kam. 2012. Salinity acclimation affects survival and metamorphosis of crab-eating frog tadpoles. Herpetologica 68:14-21.
Hsu et al.	2012	Larval	Fejervarya cancrivora	Dicroglossidae	Fejervarya cancrivora	12	80	0.67	0.15	48	Figure 1		Hsu, W.-T., C.-S. Wu, J.-C. Lai, Y.-K. Chiao, C.-H. Hsu, and Y.-C. Kam. 2012. Salinity acclimation affects survival and metamorphosis of crab-eating frog tadpoles. Herpetologica 68:14-21.
Hsu et al.	2012	Larval	Fejervarya cancrivora	Dicroglossidae	Fejervarya cancrivora	13	80	0.7	0.233	48	Figure 1		Hsu, W.-T., C.-S. Wu, J.-C. Lai, Y.-K. Chiao, C.-H. Hsu, and Y.-C. Kam. 2012. Salinity acclimation affects survival and metamorphosis of crab-eating frog tadpoles. Herpetologica 68:14-21.
Hsu et al.	2012	Larval	Fejervarya cancrivora	Dicroglossidae	Fejervarya cancrivora	14	80	0.41	0.22	48	Figure 1		Hsu, W.-T., C.-S. Wu, J.-C. Lai, Y.-K. Chiao, C.-H. Hsu, and Y.-C. Kam. 2012. Salinity acclimation affects survival and metamorphosis of crab-eating frog tadpoles. Herpetologica 68:14-21.
Hsu et al.	2012	Larval	Fejervarya cancrivora	Dicroglossidae	Fejervarya cancrivora	15	80	0.48	0.16	48	Figure 1		Hsu, W.-T., C.-S. Wu, J.-C. Lai, Y.-K. Chiao, C.-H. Hsu, and Y.-C. Kam. 2012. Salinity acclimation affects survival and metamorphosis of crab-eating frog tadpoles. Herpetologica 68:14-21.
Hsu et al.	2012	Larval	Fejervarya cancrivora	Dicroglossidae	Fejervarya cancrivora	16	80	0.21	0.19	48	Figure 1		Hsu, W.-T., C.-S. Wu, J.-C. Lai, Y.-K. Chiao, C.-H. Hsu, and Y.-C. Kam. 2012. Salinity acclimation affects survival and metamorphosis of crab-eating frog tadpoles. Herpetologica 68:14-21.
Stanescu et al.	2013	Larval	Pelobates fuscus	Pelobatidae	Pelobates fuscus	0	18	0.83		2376	Figure 1	No error, data taken on day 99, Calculated proportion	St_nescu, F., R. Iosif, D. Sz_kely, P. Sz_kely, D. Ro_ioru, and D. Cog_lniceanu. 2013. Salinity tolerance in Pelobates fuscus (Laurenti, 1768) tadpoles (Amphibia: Pelobatidae). Travaux du Mus_um National d'Histoire Naturelle" Grigore Antipa" 56:103-108.
Stanescu et al.	2013	Larval	Pelobates fuscus	Pelobatidae	Pelobates fuscus	2	18	0.5		2376	Figure 1	No error, data taken on day 99, Calculated proportion	St_nescu, F., R. Iosif, D. Sz_kely, P. Sz_kely, D. Ro_ioru, and D. Cog_lniceanu. 2013. Salinity tolerance in Pelobates fuscus (Laurenti, 1768) tadpoles (Amphibia: Pelobatidae). Travaux du Mus_um National d'Histoire Naturelle" Grigore Antipa" 56:103-108.
Stanescu et al.	2013	Larval	Pelobates fuscus	Pelobatidae	Pelobates fuscus	4	18	0.67		2376	Figure 1	No error, data taken on day 99, Calculated proportion	St_nescu, F., R. Iosif, D. Sz_kely, P. Sz_kely, D. Ro_ioru, and D. Cog_lniceanu. 2013. Salinity tolerance in Pelobates fuscus (Laurenti, 1768) tadpoles (Amphibia: Pelobatidae). Travaux du Mus_um National d'Histoire Naturelle" Grigore Antipa" 56:103-108.
Stanescu et al.	2013	Larval	Pelobates fuscus	Pelobatidae	Pelobates fuscus	8	18	0		1584	Figure 1	No error, data taken on day 66, calculated proportion	St_nescu, F., R. Iosif, D. Sz_kely, P. Sz_kely, D. Ro_ioru, and D. Cog_lniceanu. 2013. Salinity tolerance in Pelobates fuscus (Laurenti, 1768) tadpoles (Amphibia: Pelobatidae). Travaux du Mus_um National d'Histoire Naturelle" Grigore Antipa" 56:103-108.
Kearney et al.	2014	Larval	Litoria ewingii	Hylidae	Litoria ewingii	0.14	20	0.85		77	Table 1	data only from 'Constant" salinity treatment	Kearney, B. D., R. J. Pell, P. G. Byrne, and R. D. Reina. 2014. Anuran larval developmental plasticity and survival in response to variable salinity of ecologically relevant timing and magnitude. Journal of Experimental Zoology Part A: Ecological Genetics and Physiology 321:541-549.
Kearney et al.	2014	Larval	Litoria ewingii	Hylidae	Litoria ewingii	5.6	20	0.63		77	Table 1	data only from 'Constant" salinity treatment	Kearney, B. D., R. J. Pell, P. G. Byrne, and R. D. Reina. 2014. Anuran larval developmental plasticity and survival in response to variable salinity of ecologically relevant timing and magnitude. Journal of Experimental Zoology Part A: Ecological Genetics and Physiology 321:541-549.
Kearney et al.	2014	Larval	Litoria ewingii	Hylidae	Litoria ewingii	7.35	20	0.48		77	Table 1	data only from 'Constant" salinity treatment	Kearney, B. D., R. J. Pell, P. G. Byrne, and R. D. Reina. 2014. Anuran larval developmental plasticity and survival in response to variable salinity of ecologically relevant timing and magnitude. Journal of Experimental Zoology Part A: Ecological Genetics and Physiology 321:541-549.
Kearney et al.	2014	Larval	Litoria ewingii	Hylidae	Litoria ewingii	9.1	20	0.07		77	Table 1	data only from 'Constant" salinity treatment	Kearney, B. D., R. J. Pell, P. G. Byrne, and R. D. Reina. 2014. Anuran larval developmental plasticity and survival in response to variable salinity of ecologically relevant timing and magnitude. Journal of Experimental Zoology Part A: Ecological Genetics and Physiology 321:541-549.
Kearney et al.	2014	Larval	Litoria ewingii	Hylidae	Litoria ewingii	10.85	20	0		77	Table 1	data only from 'Constant" salinity treatment	Kearney, B. D., R. J. Pell, P. G. Byrne, and R. D. Reina. 2014. Anuran larval developmental plasticity and survival in response to variable salinity of ecologically relevant timing and magnitude. Journal of Experimental Zoology Part A: Ecological Genetics and Physiology 321:541-549.
Wu and Kam	2009	Larval	Fejervarya limnocharis	Dicroglossidae	Fejervarya limnocharis	0	15	0.84		1488	Figure 2	Surivivorship averaged between two populations, longer of two times taken.	Wu, C.-S. and Y.-C. Kam. 2009. Effects of salinity on the survival, growth, development, and metamorphosis of Fejervarya limnocharis tadpoles living in brackish water. Zoolog Sci 26:476-482.
Wu and Kam	2009	Larval	Fejervarya limnocharis	Dicroglossidae	Fejervarya limnocharis	3	15	0.96		1752	Figure 2	Surivivorship averaged between two populations, longer of two times taken.	Wu, C.-S. and Y.-C. Kam. 2009. Effects of salinity on the survival, growth, development, and metamorphosis of Fejervarya limnocharis tadpoles living in brackish water. Zoolog Sci 26:476-482.
Wu and Kam	2009	Larval	Fejervarya limnocharis	Dicroglossidae	Fejervarya limnocharis	5	15	0.96		1128	Figure 2	Surivivorship averaged between two populations, longer of two times taken.	Wu, C.-S. and Y.-C. Kam. 2009. Effects of salinity on the survival, growth, development, and metamorphosis of Fejervarya limnocharis tadpoles living in brackish water. Zoolog Sci 26:476-482.
Wu and Kam	2009	Larval	Fejervarya limnocharis	Dicroglossidae	Fejervarya limnocharis	7	15	1		1176	Figure 2	Surivivorship averaged between two populations, longer of two times taken.	Wu, C.-S. and Y.-C. Kam. 2009. Effects of salinity on the survival, growth, development, and metamorphosis of Fejervarya limnocharis tadpoles living in brackish water. Zoolog Sci 26:476-482.
Wu and Kam	2009	Larval	Fejervarya limnocharis	Dicroglossidae	Fejervarya limnocharis	9	15	0.43		1680	Figure 2	Surivivorship averaged between two populations, longer of two times taken.	Wu, C.-S. and Y.-C. Kam. 2009. Effects of salinity on the survival, growth, development, and metamorphosis of Fejervarya limnocharis tadpoles living in brackish water. Zoolog Sci 26:476-482.
Wu and Kam	2009	Larval	Fejervarya limnocharis	Dicroglossidae	Fejervarya limnocharis	11	15	0		456	Figure 2	Surivivorship averaged between two populations, longer of two times taken.	Wu, C.-S. and Y.-C. Kam. 2009. Effects of salinity on the survival, growth, development, and metamorphosis of Fejervarya limnocharis tadpoles living in brackish water. Zoolog Sci 26:476-482.
Kearney et al.	2012	Larval	Limnodynastes tasmaniensis	Myobatrachidae	Limnodynastes tasmaniensis	0.4	19	0.85		500	Table 1	no error given	Kearney, B. D., P. G. Byrne, and R. D. Reina. 2012. Larval tolerance to salinity in three species of Australian anuran: an indication of saline specialisation in Litoria aurea. PLOS one 7:e43427.
Kearney et al.	2012	Larval	Limnodynastes tasmaniensis	Myobatrachidae	Limnodynastes tasmaniensis	1.4	20	0.8		500	Table 1	no error given	Kearney, B. D., P. G. Byrne, and R. D. Reina. 2012. Larval tolerance to salinity in three species of Australian anuran: an indication of saline specialisation in Litoria aurea. PLOS one 7:e43427.
Kearney et al.	2012	Larval	Limnodynastes tasmaniensis	Myobatrachidae	Limnodynastes tasmaniensis	3.5	20	0.9		500	Table 1	no error given	Kearney, B. D., P. G. Byrne, and R. D. Reina. 2012. Larval tolerance to salinity in three species of Australian anuran: an indication of saline specialisation in Litoria aurea. PLOS one 7:e43427.
Kearney et al.	2012	Larval	Limnodynastes tasmaniensis	Myobatrachidae	Limnodynastes tasmaniensis	5.6	20	0.35		500	Table 1	no error given	Kearney, B. D., P. G. Byrne, and R. D. Reina. 2012. Larval tolerance to salinity in three species of Australian anuran: an indication of saline specialisation in Litoria aurea. PLOS one 7:e43427.
Kearney et al.	2012	Larval	Neobatrachus sudelli	Myobatrachidae	Neobatrachus sudelli	0.4	20	0.9		500	Table 1	no error given	Kearney, B. D., P. G. Byrne, and R. D. Reina. 2012. Larval tolerance to salinity in three species of Australian anuran: an indication of saline specialisation in Litoria aurea. PLOS one 7:e43427.
Kearney et al.	2012	Larval	Neobatrachus sudelli	Myobatrachidae	Neobatrachus sudelli	1.4	20	0.7		500	Table 1	no error given	Kearney, B. D., P. G. Byrne, and R. D. Reina. 2012. Larval tolerance to salinity in three species of Australian anuran: an indication of saline specialisation in Litoria aurea. PLOS one 7:e43427.
Kearney et al.	2012	Larval	Neobatrachus sudelli	Myobatrachidae	Neobatrachus sudelli	3.5	20	0.8		500	Table 1	no error given	Kearney, B. D., P. G. Byrne, and R. D. Reina. 2012. Larval tolerance to salinity in three species of Australian anuran: an indication of saline specialisation in Litoria aurea. PLOS one 7:e43427.
Kearney et al.	2012	Larval	Neobatrachus sudelli	Myobatrachidae	Neobatrachus sudelli	5.6	20	0		425	Table 1	no error given	Kearney, B. D., P. G. Byrne, and R. D. Reina. 2012. Larval tolerance to salinity in three species of Australian anuran: an indication of saline specialisation in Litoria aurea. PLOS one 7:e43427.
Kearney et al.	2012	Larval	Litoria aurea	Hylidae	Litoria aurea	0.4	20	0.35		500	Table 1	no error given	Kearney, B. D., P. G. Byrne, and R. D. Reina. 2012. Larval tolerance to salinity in three species of Australian anuran: an indication of saline specialisation in Litoria aurea. PLOS one 7:e43427.
Kearney et al.	2012	Larval	Litoria aurea	Hylidae	Litoria aurea	1.4	20	0.55		500	Table 1	no error given	Kearney, B. D., P. G. Byrne, and R. D. Reina. 2012. Larval tolerance to salinity in three species of Australian anuran: an indication of saline specialisation in Litoria aurea. PLOS one 7:e43427.
Kearney et al.	2012	Larval	Litoria aurea	Hylidae	Litoria aurea	3.5	20	0.7		500	Table 1	no error given	Kearney, B. D., P. G. Byrne, and R. D. Reina. 2012. Larval tolerance to salinity in three species of Australian anuran: an indication of saline specialisation in Litoria aurea. PLOS one 7:e43427.
Kearney et al.	2012	Larval	Litoria aurea	Hylidae	Litoria aurea	5.6	20	0.85		500	Table 1	no error given	Kearney, B. D., P. G. Byrne, and R. D. Reina. 2012. Larval tolerance to salinity in three species of Australian anuran: an indication of saline specialisation in Litoria aurea. PLOS one 7:e43427.
Brown and Walls	2013	Larval	Hyla cinerea	Hylidae	Hyla cinerea	0.2	30	0.97		30	Figure 1	Survivorship measured at end of time or at 100% mortality	Brown, M. E. and S. C. Walls. 2013. Variation in salinity tolerance among larval anurans: Implications for community composition and the spread of an invasive, non-native species. Copeia 2013:543-551.
Brown and Walls	2013	Larval	Hyla cinerea	Hylidae	Hyla cinerea	5	30	1		30	Figure 1	Survivorship measured at end of time or at 100% mortality	Brown, M. E. and S. C. Walls. 2013. Variation in salinity tolerance among larval anurans: Implications for community composition and the spread of an invasive, non-native species. Copeia 2013:543-551.
Brown and Walls	2013	Larval	Hyla cinerea	Hylidae	Hyla cinerea	10	30	0.66		30	Figure 1	Survivorship measured at end of time or at 100% mortality	Brown, M. E. and S. C. Walls. 2013. Variation in salinity tolerance among larval anurans: Implications for community composition and the spread of an invasive, non-native species. Copeia 2013:543-551.
Brown and Walls	2013	Larval	Hyla cinerea	Hylidae	Hyla cinerea	12	30	0.04		30	Figure 1	Survivorship measured at end of time or at 100% mortality	Brown, M. E. and S. C. Walls. 2013. Variation in salinity tolerance among larval anurans: Implications for community composition and the spread of an invasive, non-native species. Copeia 2013:543-551.
Brown and Walls	2013	Larval	Hyla cinerea	Hylidae	Hyla cinerea	14	30	0		9	Figure 1	Survivorship measured at end of time or at 100% mortality	Brown, M. E. and S. C. Walls. 2013. Variation in salinity tolerance among larval anurans: Implications for community composition and the spread of an invasive, non-native species. Copeia 2013:543-551.
Brown and Walls	2013	Larval	Hyla cinerea	Hylidae	Hyla cinerea	16	30	0		6	Figure 1	Survivorship measured at end of time or at 100% mortality	Brown, M. E. and S. C. Walls. 2013. Variation in salinity tolerance among larval anurans: Implications for community composition and the spread of an invasive, non-native species. Copeia 2013:543-551.
Brown and Walls	2013	Larval	Hyla squirella	Hylidae	Hyla squirella	0.2	30	1		30	Figure 1	Survivorship measured at end of time or at 100% mortality	Brown, M. E. and S. C. Walls. 2013. Variation in salinity tolerance among larval anurans: Implications for community composition and the spread of an invasive, non-native species. Copeia 2013:543-551.
Brown and Walls	2013	Larval	Hyla squirella	Hylidae	Hyla squirella	5	30	1		30	Figure 1	Survivorship measured at end of time or at 100% mortality	Brown, M. E. and S. C. Walls. 2013. Variation in salinity tolerance among larval anurans: Implications for community composition and the spread of an invasive, non-native species. Copeia 2013:543-551.
Brown and Walls	2013	Larval	Hyla squirella	Hylidae	Hyla squirella	10	30	0.83		30	Figure 1	Survivorship measured at end of time or at 100% mortality	Brown, M. E. and S. C. Walls. 2013. Variation in salinity tolerance among larval anurans: Implications for community composition and the spread of an invasive, non-native species. Copeia 2013:543-551.
Brown and Walls	2013	Larval	Hyla squirella	Hylidae	Hyla squirella	12	30	0		1	Figure 1	Survivorship measured at end of time or at 100% mortality	Brown, M. E. and S. C. Walls. 2013. Variation in salinity tolerance among larval anurans: Implications for community composition and the spread of an invasive, non-native species. Copeia 2013:543-551.
Brown and Walls	2013	Larval	Hyla squirella	Hylidae	Hyla squirella	14	30	0.03		30	Figure 1	Survivorship measured at end of time or at 100% mortality	Brown, M. E. and S. C. Walls. 2013. Variation in salinity tolerance among larval anurans: Implications for community composition and the spread of an invasive, non-native species. Copeia 2013:543-551.
Brown and Walls	2013	Larval	Hyla squirella	Hylidae	Hyla squirella	16	30	0		5	Figure 1	Survivorship measured at end of time or at 100% mortality	Brown, M. E. and S. C. Walls. 2013. Variation in salinity tolerance among larval anurans: Implications for community composition and the spread of an invasive, non-native species. Copeia 2013:543-551.
Brown and Walls	2013	Larval	Lithobates sphenocephalus	Ranidae	Lithobates sphenocephalus	0.2	30	0.97		30	Figure 1	Survivorship measured at end of time or at 100% mortality	Brown, M. E. and S. C. Walls. 2013. Variation in salinity tolerance among larval anurans: Implications for community composition and the spread of an invasive, non-native species. Copeia 2013:543-551.
Brown and Walls	2013	Larval	Lithobates sphenocephalus	Ranidae	Lithobates sphenocephalus	5	30	1		30	Figure 1	Survivorship measured at end of time or at 100% mortality	Brown, M. E. and S. C. Walls. 2013. Variation in salinity tolerance among larval anurans: Implications for community composition and the spread of an invasive, non-native species. Copeia 2013:543-551.
Brown and Walls	2013	Larval	Lithobates sphenocephalus	Ranidae	Lithobates sphenocephalus	10	30	0.54		30	Figure 1	Survivorship measured at end of time or at 100% mortality	Brown, M. E. and S. C. Walls. 2013. Variation in salinity tolerance among larval anurans: Implications for community composition and the spread of an invasive, non-native species. Copeia 2013:543-551.
Brown and Walls	2013	Larval	Lithobates sphenocephalus	Ranidae	Lithobates sphenocephalus	12	30	0		1	Figure 1	Survivorship measured at end of time or at 100% mortality	Brown, M. E. and S. C. Walls. 2013. Variation in salinity tolerance among larval anurans: Implications for community composition and the spread of an invasive, non-native species. Copeia 2013:543-551.
Brown and Walls	2013	Larval	Lithobates sphenocephalus	Ranidae	Lithobates sphenocephalus	14	30	0		7	Figure 1	Survivorship measured at end of time or at 100% mortality	Brown, M. E. and S. C. Walls. 2013. Variation in salinity tolerance among larval anurans: Implications for community composition and the spread of an invasive, non-native species. Copeia 2013:543-551.
Brown and Walls	2013	Larval	Lithobates sphenocephalus	Ranidae	Lithobates sphenocephalus	16	30	0		5	Figure 1	Survivorship measured at end of time or at 100% mortality	Brown, M. E. and S. C. Walls. 2013. Variation in salinity tolerance among larval anurans: Implications for community composition and the spread of an invasive, non-native species. Copeia 2013:543-551.
Brown and Walls	2013	Larval	Lithobates catesbeianus	Ranidae	Lithobates catesbeianus	0.2	30	1		30	Figure 1	Survivorship measured at end of time or at 100% mortality	Brown, M. E. and S. C. Walls. 2013. Variation in salinity tolerance among larval anurans: Implications for community composition and the spread of an invasive, non-native species. Copeia 2013:543-551.
Brown and Walls	2013	Larval	Lithobates catesbeianus	Ranidae	Lithobates catesbeianus	5	30	1		30	Figure 1	Survivorship measured at end of time or at 100% mortality	Brown, M. E. and S. C. Walls. 2013. Variation in salinity tolerance among larval anurans: Implications for community composition and the spread of an invasive, non-native species. Copeia 2013:543-551.
Brown and Walls	2013	Larval	Lithobates catesbeianus	Ranidae	Lithobates catesbeianus	10	30	0.49		30	Figure 1	Survivorship measured at end of time or at 100% mortality	Brown, M. E. and S. C. Walls. 2013. Variation in salinity tolerance among larval anurans: Implications for community composition and the spread of an invasive, non-native species. Copeia 2013:543-551.
Brown and Walls	2013	Larval	Lithobates catesbeianus	Ranidae	Lithobates catesbeianus	12	30	0		28	Figure 1	Survivorship measured at end of time or at 100% mortality	Brown, M. E. and S. C. Walls. 2013. Variation in salinity tolerance among larval anurans: Implications for community composition and the spread of an invasive, non-native species. Copeia 2013:543-551.
Brown and Walls	2013	Larval	Lithobates catesbeianus	Ranidae	Lithobates catesbeianus	14	30	0		6	Figure 1	Survivorship measured at end of time or at 100% mortality	Brown, M. E. and S. C. Walls. 2013. Variation in salinity tolerance among larval anurans: Implications for community composition and the spread of an invasive, non-native species. Copeia 2013:543-551.
Brown and Walls	2013	Larval	Lithobates catesbeianus	Ranidae	Lithobates catesbeianus	16	30	0		5	Figure 1	Survivorship measured at end of time or at 100% mortality	Brown, M. E. and S. C. Walls. 2013. Variation in salinity tolerance among larval anurans: Implications for community composition and the spread of an invasive, non-native species. Copeia 2013:543-551.
Brown and Walls	2013	Larval	Anaxyrus terrestris	Bufonidae	Anaxyrus terrestris	0.2	30	1		30	Figure 1	Survivorship measured at end of time or at 100% mortality	Brown, M. E. and S. C. Walls. 2013. Variation in salinity tolerance among larval anurans: Implications for community composition and the spread of an invasive, non-native species. Copeia 2013:543-551.
Brown and Walls	2013	Larval	Anaxyrus terrestris	Bufonidae	Anaxyrus terrestris	5	30	1		30	Figure 1	Survivorship measured at end of time or at 100% mortality	Brown, M. E. and S. C. Walls. 2013. Variation in salinity tolerance among larval anurans: Implications for community composition and the spread of an invasive, non-native species. Copeia 2013:543-551.
Brown and Walls	2013	Larval	Anaxyrus terrestris	Bufonidae	Anaxyrus terrestris	10	30	0.77		30	Figure 1	Survivorship measured at end of time or at 100% mortality	Brown, M. E. and S. C. Walls. 2013. Variation in salinity tolerance among larval anurans: Implications for community composition and the spread of an invasive, non-native species. Copeia 2013:543-551.
Brown and Walls	2013	Larval	Anaxyrus terrestris	Bufonidae	Anaxyrus terrestris	12	30	0		30	Figure 1	Survivorship measured at end of time or at 100% mortality	Brown, M. E. and S. C. Walls. 2013. Variation in salinity tolerance among larval anurans: Implications for community composition and the spread of an invasive, non-native species. Copeia 2013:543-551.
Brown and Walls	2013	Larval	Anaxyrus terrestris	Bufonidae	Anaxyrus terrestris	14	30	0		6	Figure 1	Survivorship measured at end of time or at 100% mortality	Brown, M. E. and S. C. Walls. 2013. Variation in salinity tolerance among larval anurans: Implications for community composition and the spread of an invasive, non-native species. Copeia 2013:543-551.
Brown and Walls	2013	Larval	Anaxyrus terrestris	Bufonidae	Anaxyrus terrestris	16	30	0		4	Figure 1	Survivorship measured at end of time or at 100% mortality	Brown, M. E. and S. C. Walls. 2013. Variation in salinity tolerance among larval anurans: Implications for community composition and the spread of an invasive, non-native species. Copeia 2013:543-551.
Brown and Walls	2013	Larval	Gastrophryne carolinensis	Microhylidae	Gastrophryne carolinensis	0.2	30	0.97		30	Figure 1	Survivorship measured at end of time or at 100% mortality	Brown, M. E. and S. C. Walls. 2013. Variation in salinity tolerance among larval anurans: Implications for community composition and the spread of an invasive, non-native species. Copeia 2013:543-551.
Brown and Walls	2013	Larval	Gastrophryne carolinensis	Microhylidae	Gastrophryne carolinensis	5	30	1		30	Figure 1	Survivorship measured at end of time or at 100% mortality	Brown, M. E. and S. C. Walls. 2013. Variation in salinity tolerance among larval anurans: Implications for community composition and the spread of an invasive, non-native species. Copeia 2013:543-551.
Brown and Walls	2013	Larval	Gastrophryne carolinensis	Microhylidae	Gastrophryne carolinensis	10	30	0		5	Figure 1	Survivorship measured at end of time or at 100% mortality	Brown, M. E. and S. C. Walls. 2013. Variation in salinity tolerance among larval anurans: Implications for community composition and the spread of an invasive, non-native species. Copeia 2013:543-551.
Brown and Walls	2013	Larval	Gastrophryne carolinensis	Microhylidae	Gastrophryne carolinensis	12	30	0		5	Figure 1	Survivorship measured at end of time or at 100% mortality	Brown, M. E. and S. C. Walls. 2013. Variation in salinity tolerance among larval anurans: Implications for community composition and the spread of an invasive, non-native species. Copeia 2013:543-551.
Brown and Walls	2013	Larval	Gastrophryne carolinensis	Microhylidae	Gastrophryne carolinensis	14	30	0		2	Figure 1	Survivorship measured at end of time or at 100% mortality	Brown, M. E. and S. C. Walls. 2013. Variation in salinity tolerance among larval anurans: Implications for community composition and the spread of an invasive, non-native species. Copeia 2013:543-551.
Brown and Walls	2013	Larval	Gastrophryne carolinensis	Microhylidae	Gastrophryne carolinensis	16	30	0		2	Figure 1	Survivorship measured at end of time or at 100% mortality	Brown, M. E. and S. C. Walls. 2013. Variation in salinity tolerance among larval anurans: Implications for community composition and the spread of an invasive, non-native species. Copeia 2013:543-551.
Brown and Walls	2013	Larval	Osteopilus sepentrionalis	Hylidae	Osteopilus sepentrionalis	0.2	30	1		30	Figure 1	Survivorship measured at end of time or at 100% mortality	Brown, M. E. and S. C. Walls. 2013. Variation in salinity tolerance among larval anurans: Implications for community composition and the spread of an invasive, non-native species. Copeia 2013:543-551.
Brown and Walls	2013	Larval	Osteopilus sepentrionalis	Hylidae	Osteopilus sepentrionalis	5	30	1		30	Figure 1	Survivorship measured at end of time or at 100% mortality	Brown, M. E. and S. C. Walls. 2013. Variation in salinity tolerance among larval anurans: Implications for community composition and the spread of an invasive, non-native species. Copeia 2013:543-551.
Brown and Walls	2013	Larval	Osteopilus sepentrionalis	Hylidae	Osteopilus sepentrionalis	10	30	1		30	Figure 1	Survivorship measured at end of time or at 100% mortality	Brown, M. E. and S. C. Walls. 2013. Variation in salinity tolerance among larval anurans: Implications for community composition and the spread of an invasive, non-native species. Copeia 2013:543-551.
Brown and Walls	2013	Larval	Osteopilus sepentrionalis	Hylidae	Osteopilus sepentrionalis	12	30	0.76		30	Figure 1	Survivorship measured at end of time or at 100% mortality	Brown, M. E. and S. C. Walls. 2013. Variation in salinity tolerance among larval anurans: Implications for community composition and the spread of an invasive, non-native species. Copeia 2013:543-551.
Brown and Walls	2013	Larval	Osteopilus sepentrionalis	Hylidae	Osteopilus sepentrionalis	14	30	0		1	Figure 1	Survivorship measured at end of time or at 100% mortality	Brown, M. E. and S. C. Walls. 2013. Variation in salinity tolerance among larval anurans: Implications for community composition and the spread of an invasive, non-native species. Copeia 2013:543-551.
Brown and Walls	2013	Larval	Osteopilus sepentrionalis	Hylidae	Osteopilus sepentrionalis	16	30	0		6	Figure 1	Survivorship measured at end of time or at 100% mortality	Brown, M. E. and S. C. Walls. 2013. Variation in salinity tolerance among larval anurans: Implications for community composition and the spread of an invasive, non-native species. Copeia 2013:543-551.
Gomez-Mestre and Tejedo	2003	Egg	Epidalea calamita	Bufonidae	Bufo calamita	0	80	0.96			Figure 2	Survivorship averaged between all pops	Gomez-Mestre, I., M. Tejedo, and J. Meril_. 2003. Local adaptation of an anuran amphibian to osmotically stressful environments. Evolution 57:1889-1899.
Gomez-Mestre and Tejedo	2003	Egg	Epidalea calamita	Bufonidae	Bufo calamita	6	80	0.98			Figure 2 -	Survivorship averaged between all pops	Gomez-Mestre, I., M. Tejedo, and J. Meril_. 2003. Local adaptation of an anuran amphibian to osmotically stressful environments. Evolution 57:1889-1899.
Gomez-Mestre and Tejedo	2003	Egg	Epidalea calamita	Bufonidae	Bufo calamita	8	80	0.42			Figure 2	Survivorship averaged between all pops	Gomez-Mestre, I., M. Tejedo, and J. Meril_. 2003. Local adaptation of an anuran amphibian to osmotically stressful environments. Evolution 57:1889-1899.
Sanzo and Hecnar	2006	Larval	Lithobates sylvaticus	Ranidae	Rana sylvatica	0	40	1			Table 1	Calculated by dividing survived by total	Sanzo, D. and S. J. Hecnar. 2006. Effects of road de-icing salt (NaCl) on larval wood frogs (Rana sylvatica). Environ Pollut 140:247-256.
Sanzo and Hecnar	2006	Larval	Lithobates sylvaticus	Ranidae	Rana sylvatica	3	40	0.88			Table 1	Calculated by dividing survived by total	Sanzo, D. and S. J. Hecnar. 2006. Effects of road de-icing salt (NaCl) on larval wood frogs (Rana sylvatica). Environ Pollut 140:247-256.
Sanzo and Hecnar	2006	Larval	Lithobates sylvaticus	Ranidae	Rana sylvatica	3.75	40	0.73			Table 1	Calculated by dividing survived by total	Sanzo, D. and S. J. Hecnar. 2006. Effects of road de-icing salt (NaCl) on larval wood frogs (Rana sylvatica). Environ Pollut 140:247-256.
Sanzo and Hecnar	2006	Larval	Lithobates sylvaticus	Ranidae	Rana sylvatica	4.5	40	0.7			Table 1	Calculated by dividing survived by total	Sanzo, D. and S. J. Hecnar. 2006. Effects of road de-icing salt (NaCl) on larval wood frogs (Rana sylvatica). Environ Pollut 140:247-256.
Sanzo and Hecnar	2006	Larval	Lithobates sylvaticus	Ranidae	Rana sylvatica	5.25	40	0.4			Table 1	Calculated by dividing survived by total	Sanzo, D. and S. J. Hecnar. 2006. Effects of road de-icing salt (NaCl) on larval wood frogs (Rana sylvatica). Environ Pollut 140:247-256.
Sanzo and Hecnar	2006	Larval	Lithobates sylvaticus	Ranidae	Rana sylvatica	6	40	0.15			Table 1	Calculated by dividing survived by total	Sanzo, D. and S. J. Hecnar. 2006. Effects of road de-icing salt (NaCl) on larval wood frogs (Rana sylvatica). Environ Pollut 140:247-256.
Sanzo and Hecnar	2006	Larval	Lithobates sylvaticus	Ranidae	Rana sylvatica	6.7	40	0			Table 1	Calculated by dividing survived by total	Sanzo, D. and S. J. Hecnar. 2006. Effects of road de-icing salt (NaCl) on larval wood frogs (Rana sylvatica). Environ Pollut 140:247-256.
Sanzo and Hecnar	2006	Larval	Lithobates sylvaticus	Ranidae	Rana sylvatica	7.5	40	0.4			Table 1	Calculated by dividing survived by total	Sanzo, D. and S. J. Hecnar. 2006. Effects of road de-icing salt (NaCl) on larval wood frogs (Rana sylvatica). Environ Pollut 140:247-256.
Sanzo and Hecnar	2006	Larval	Lithobates sylvaticus	Ranidae	Rana sylvatica	8.25	40	0.55			Table 1	Calculated by dividing survived by total	Sanzo, D. and S. J. Hecnar. 2006. Effects of road de-icing salt (NaCl) on larval wood frogs (Rana sylvatica). Environ Pollut 140:247-256.
Sanzo and Hecnar	2006	Larval	Lithobates sylvaticus	Ranidae	Rana sylvatica	9	40	0.23			Table 1	Calculated by dividing survived by total	Sanzo, D. and S. J. Hecnar. 2006. Effects of road de-icing salt (NaCl) on larval wood frogs (Rana sylvatica). Environ Pollut 140:247-256.
Sanzo and Hecnar	2006	Larval	Lithobates sylvaticus	Ranidae	Rana sylvatica	9.75	40	0			Table 1	Calculated by dividing survived by total	Sanzo, D. and S. J. Hecnar. 2006. Effects of road de-icing salt (NaCl) on larval wood frogs (Rana sylvatica). Environ Pollut 140:247-256.
Wu et al.	2014	Larval	Fejervarya limnocharis	Dicroglossidae	Fejervarya limnocharis	3	10	1		24	In text + Figure 1	Control	Wu, C. S., W. K. Yang, T. H. Lee, I. Gomez_Mestre, and Y. C. Kam. 2014. Salinity acclimation enhances salinity tolerance in tadpoles living in brackish water through increased Na+, K+_ATPase expression. Journal of Experimental Zoology Part A: Ecological Genetics and Physiology 321:57-64.
Wu et al.	2014	Larval	Fejervarya limnocharis	Dicroglossidae	Fejervarya limnocharis	11	10	0.28		24	Figure 1	Average of acclimations	Wu, C. S., W. K. Yang, T. H. Lee, I. Gomez_Mestre, and Y. C. Kam. 2014. Salinity acclimation enhances salinity tolerance in tadpoles living in brackish water through increased Na+, K+_ATPase expression. Journal of Experimental Zoology Part A: Ecological Genetics and Physiology 321:57-64.
Karraker et al.	2010	Larval	Microhyla ornata	Microhylidae	Microhyla ornata	0	10	0.93	0.06	96	Figure 1	Only taken from no fish treatments	Karraker, N. E., J. Arrigoni, and D. Dudgeon. 2010. Effects of increased salinity and an introduced predator on lowland amphibians in Southern China: species identity matters. Biological Conservation 143:1079-1086.
Karraker et al.	2010	Larval	Microhyla ornata	Microhylidae	Microhyla ornata	0.33	10	0.92	0.13	96	Figure 1	Only taken from no fish treatments	Karraker, N. E., J. Arrigoni, and D. Dudgeon. 2010. Effects of increased salinity and an introduced predator on lowland amphibians in Southern China: species identity matters. Biological Conservation 143:1079-1086.
Karraker et al.	2010	Larval	Microhyla ornata	Microhylidae	Microhyla ornata	2.2	10	0.91	0.13	96	Figure 1	Only taken from no fish treatments	Karraker, N. E., J. Arrigoni, and D. Dudgeon. 2010. Effects of increased salinity and an introduced predator on lowland amphibians in Southern China: species identity matters. Biological Conservation 143:1079-1086.
Karraker et al.	2010	Larval	Microhyla ornata	Microhylidae	Microhyla ornata	6.6	10	0.39	0.5	96	Figure 1	Only taken from no fish treatments	Karraker, N. E., J. Arrigoni, and D. Dudgeon. 2010. Effects of increased salinity and an introduced predator on lowland amphibians in Southern China: species identity matters. Biological Conservation 143:1079-1086.
Karraker et al.	2010	Larval	Kaloula pulchra	Microhylidae	Kaloula pulchra	0	10	0.96	0.06	96	Figure 1	Only taken from no fish treatments	Karraker, N. E., J. Arrigoni, and D. Dudgeon. 2010. Effects of increased salinity and an introduced predator on lowland amphibians in Southern China: species identity matters. Biological Conservation 143:1079-1086.
Karraker et al.	2010	Larval	Kaloula pulchra	Microhylidae	Kaloula pulchra	0.33	10	0.94	0.13	96	Figure 1	Only taken from no fish treatments	Karraker, N. E., J. Arrigoni, and D. Dudgeon. 2010. Effects of increased salinity and an introduced predator on lowland amphibians in Southern China: species identity matters. Biological Conservation 143:1079-1086.
Karraker et al.	2010	Larval	Kaloula pulchra	Microhylidae	Kaloula pulchra	2.2	10	0.9	0.31	96	Figure 1	Only taken from no fish treatments	Karraker, N. E., J. Arrigoni, and D. Dudgeon. 2010. Effects of increased salinity and an introduced predator on lowland amphibians in Southern China: species identity matters. Biological Conservation 143:1079-1086.
Karraker et al.	2010	Larval	Kaloula pulchra	Microhylidae	Kaloula pulchra	6.6	10	0.02	0.05	96	Figure 1	Only taken from no fish treatments	Karraker, N. E., J. Arrigoni, and D. Dudgeon. 2010. Effects of increased salinity and an introduced predator on lowland amphibians in Southern China: species identity matters. Biological Conservation 143:1079-1086.
Karraker et al.	2010	Larval	Duttaphrynus melanostictus	Bufonidae	Bufo melanostictus	0	10	0.98	0.054	96	Figure 1	Only taken from no fish treatments	Karraker, N. E., J. Arrigoni, and D. Dudgeon. 2010. Effects of increased salinity and an introduced predator on lowland amphibians in Southern China: species identity matters. Biological Conservation 143:1079-1086.
Karraker et al.	2010	Larval	Duttaphrynus melanostictus	Bufonidae	Bufo melanostictus	0.33	10	0.96	0.11	96	Figure 1	Only taken from no fish treatments	Karraker, N. E., J. Arrigoni, and D. Dudgeon. 2010. Effects of increased salinity and an introduced predator on lowland amphibians in Southern China: species identity matters. Biological Conservation 143:1079-1086.
Karraker et al.	2010	Larval	Duttaphrynus melanostictus	Bufonidae	Bufo melanostictus	2.2	10	0.99	0	96	Figure 1	Only taken from no fish treatments	Karraker, N. E., J. Arrigoni, and D. Dudgeon. 2010. Effects of increased salinity and an introduced predator on lowland amphibians in Southern China: species identity matters. Biological Conservation 143:1079-1086.
Karraker et al.	2010	Larval	Duttaphrynus melanostictus	Bufonidae	Bufo melanostictus	6.6	10	0.92	0.24	96	Figure 1	Only taken from no fish treatments	Karraker, N. E., J. Arrigoni, and D. Dudgeon. 2010. Effects of increased salinity and an introduced predator on lowland amphibians in Southern China: species identity matters. Biological Conservation 143:1079-1086.
Karraker et al.	2010	Larval	Polypedates megacephalus	Rhacophoridae	Polypedates megacephalus	0	10	0.93	0.13	96	Figure 1	Only taken from no fish treatments	Karraker, N. E., J. Arrigoni, and D. Dudgeon. 2010. Effects of increased salinity and an introduced predator on lowland amphibians in Southern China: species identity matters. Biological Conservation 143:1079-1086.
Karraker et al.	2010	Larval	Polypedates megacephalus	Rhacophoridae	Polypedates megacephalus	0.33	10	0.97	0.06	96	Figure 1	Only taken from no fish treatments	Karraker, N. E., J. Arrigoni, and D. Dudgeon. 2010. Effects of increased salinity and an introduced predator on lowland amphibians in Southern China: species identity matters. Biological Conservation 143:1079-1086.
Karraker et al.	2010	Larval	Polypedates megacephalus	Rhacophoridae	Polypedates megacephalus	2.2	10	0.99	0.02	96	Figure 1	Only taken from no fish treatments	Karraker, N. E., J. Arrigoni, and D. Dudgeon. 2010. Effects of increased salinity and an introduced predator on lowland amphibians in Southern China: species identity matters. Biological Conservation 143:1079-1086.
Karraker et al.	2010	Larval	Polypedates megacephalus	Rhacophoridae	Polypedates megacephalus	6.6	10	0.97	0.07	96	Figure 1	Only taken from no fish treatments	Karraker, N. E., J. Arrigoni, and D. Dudgeon. 2010. Effects of increased salinity and an introduced predator on lowland amphibians in Southern China: species identity matters. Biological Conservation 143:1079-1086.
Karraker et al.	2010	Larval	Fejervarya limnocharis	Dicroglossidae	Fejervarya limnocharis	0	10	0.99	0.06	96	Figure 1	Only taken from no fish treatments	Karraker, N. E., J. Arrigoni, and D. Dudgeon. 2010. Effects of increased salinity and an introduced predator on lowland amphibians in Southern China: species identity matters. Biological Conservation 143:1079-1086.
Karraker et al.	2010	Larval	Fejervarya limnocharis	Dicroglossidae	Fejervarya limnocharis	0.33	10	1	0	96	Figure 1	Only taken from no fish treatments	Karraker, N. E., J. Arrigoni, and D. Dudgeon. 2010. Effects of increased salinity and an introduced predator on lowland amphibians in Southern China: species identity matters. Biological Conservation 143:1079-1086.
Karraker et al.	2010	Larval	Fejervarya limnocharis	Dicroglossidae	Fejervarya limnocharis	2.2	10	1	0	96	Figure 1	Only taken from no fish treatments	Karraker, N. E., J. Arrigoni, and D. Dudgeon. 2010. Effects of increased salinity and an introduced predator on lowland amphibians in Southern China: species identity matters. Biological Conservation 143:1079-1086.
Karraker et al.	2010	Larval	Fejervarya limnocharis	Dicroglossidae	Fejervarya limnocharis	6.6	10	1	0	96	Figure 1	Only taken from no fish treatments	Karraker, N. E., J. Arrigoni, and D. Dudgeon. 2010. Effects of increased salinity and an introduced predator on lowland amphibians in Southern China: species identity matters. Biological Conservation 143:1079-1086.
Bernabo et al.	2013	Larval	Bufo balaericus	Bufonidae	Bufo balaericus	0	25	0.94	0.08	1008	Table 1 (Figure 1 too)	A - Taken at end point or where survivorship = 0	Bernabo, I., A. Bonacci, F. Coscarelli, M. Tripepi, and E. Brunelli. 2013. Effects of salinity stress on Bufo balearicus and Bufo bufo tadpoles: Tolerance, morphological gill alterations and Na+/K+-ATPase localization. Aquat Toxicol 132:119-133.
Bernabo et al.	2013	Larval	Bufo balaericus	Bufonidae	Bufo balaericus	1.75	25	0.92	0.06	1008	Table 1 (Figure 1 too)	A - Taken at end point or where survivorship = 0	Bernabo, I., A. Bonacci, F. Coscarelli, M. Tripepi, and E. Brunelli. 2013. Effects of salinity stress on Bufo balearicus and Bufo bufo tadpoles: Tolerance, morphological gill alterations and Na+/K+-ATPase localization. Aquat Toxicol 132:119-133.
Bernabo et al.	2013	Larval	Bufo balaericus	Bufonidae	Bufo balaericus	3.5	25	0.92	0.05	1008	Table 1 (Figure 1 too)	A - Taken at end point or where survivorship = 0	Bernabo, I., A. Bonacci, F. Coscarelli, M. Tripepi, and E. Brunelli. 2013. Effects of salinity stress on Bufo balearicus and Bufo bufo tadpoles: Tolerance, morphological gill alterations and Na+/K+-ATPase localization. Aquat Toxicol 132:119-133.
Bernabo et al.	2013	Larval	Bufo balaericus	Bufonidae	Bufo balaericus	5.25	25	0.88	0.06	1032	Table 1 (Figure 1 too)	A - Taken at end point or where survivorship = 0	Bernabo, I., A. Bonacci, F. Coscarelli, M. Tripepi, and E. Brunelli. 2013. Effects of salinity stress on Bufo balearicus and Bufo bufo tadpoles: Tolerance, morphological gill alterations and Na+/K+-ATPase localization. Aquat Toxicol 132:119-133.
Bernabo et al.	2013	Larval	Bufo balaericus	Bufonidae	Bufo balaericus	7	25	0.8	0.08	1056	Table 1 (Figure 1 too)	A - Taken at end point or where survivorship = 0	Bernabo, I., A. Bonacci, F. Coscarelli, M. Tripepi, and E. Brunelli. 2013. Effects of salinity stress on Bufo balearicus and Bufo bufo tadpoles: Tolerance, morphological gill alterations and Na+/K+-ATPase localization. Aquat Toxicol 132:119-133.
Bernabo et al.	2013	Larval	Bufo balaericus	Bufonidae	Bufo balaericus	8.75	25	0	0	528	Table 1 (Figure 1 too)	A - Taken at end point or where survivorship = 0	Bernabo, I., A. Bonacci, F. Coscarelli, M. Tripepi, and E. Brunelli. 2013. Effects of salinity stress on Bufo balearicus and Bufo bufo tadpoles: Tolerance, morphological gill alterations and Na+/K+-ATPase localization. Aquat Toxicol 132:119-133.
Bernabo et al.	2013	Larval	Bufo balaericus	Bufonidae	Bufo balaericus	10.5	25	0	0	528	Table 1 (Figure 1 too)	A - Taken at end point or where survivorship = 0	Bernabo, I., A. Bonacci, F. Coscarelli, M. Tripepi, and E. Brunelli. 2013. Effects of salinity stress on Bufo balearicus and Bufo bufo tadpoles: Tolerance, morphological gill alterations and Na+/K+-ATPase localization. Aquat Toxicol 132:119-133.
Bernabo et al.	2013	Larval	Bufo balaericus	Bufonidae	Bufo balaericus	12.25	25	0	0	240	Table 1 (Figure 1 too)	A - Taken at end point or where survivorship = 0	Bernabo, I., A. Bonacci, F. Coscarelli, M. Tripepi, and E. Brunelli. 2013. Effects of salinity stress on Bufo balearicus and Bufo bufo tadpoles: Tolerance, morphological gill alterations and Na+/K+-ATPase localization. Aquat Toxicol 132:119-133.
Bernabo et al.	2013	Larval	Bufo bufo	Bufonidae	Bufo bufo	0	25	0.96	0.75	1008	Table 1 (Figure 1 too)	B- Taken at end point or where survivorship = 0	Bernabo, I., A. Bonacci, F. Coscarelli, M. Tripepi, and E. Brunelli. 2013. Effects of salinity stress on Bufo balearicus and Bufo bufo tadpoles: Tolerance, morphological gill alterations and Na+/K+-ATPase localization. Aquat Toxicol 132:119-133.
Bernabo et al.	2013	Larval	Bufo bufo	Bufonidae	Bufo bufo	1.75	25	0.96	0.06	984	Table 1 (Figure 1 too)	B- Taken at end point or where survivorship = 0	Bernabo, I., A. Bonacci, F. Coscarelli, M. Tripepi, and E. Brunelli. 2013. Effects of salinity stress on Bufo balearicus and Bufo bufo tadpoles: Tolerance, morphological gill alterations and Na+/K+-ATPase localization. Aquat Toxicol 132:119-133.
Bernabo et al.	2013	Larval	Bufo bufo	Bufonidae	Bufo bufo	3.5	25	0.92	0.05	1032	Table 1 (Figure 1 too)	B- Taken at end point or where survivorship = 0	Bernabo, I., A. Bonacci, F. Coscarelli, M. Tripepi, and E. Brunelli. 2013. Effects of salinity stress on Bufo balearicus and Bufo bufo tadpoles: Tolerance, morphological gill alterations and Na+/K+-ATPase localization. Aquat Toxicol 132:119-133.
Bernabo et al.	2013	Larval	Bufo bufo	Bufonidae	Bufo bufo	5.25	25	0.84	0.06	1032	Table 1 (Figure 1 too)	B- Taken at end point or where survivorship = 0	Bernabo, I., A. Bonacci, F. Coscarelli, M. Tripepi, and E. Brunelli. 2013. Effects of salinity stress on Bufo balearicus and Bufo bufo tadpoles: Tolerance, morphological gill alterations and Na+/K+-ATPase localization. Aquat Toxicol 132:119-133.
Bernabo et al.	2013	Larval	Bufo bufo	Bufonidae	Bufo bufo	7	25	0	0	912	Table 1 (Figure 1 too)	B- Taken at end point or where survivorship = 0	Bernabo, I., A. Bonacci, F. Coscarelli, M. Tripepi, and E. Brunelli. 2013. Effects of salinity stress on Bufo balearicus and Bufo bufo tadpoles: Tolerance, morphological gill alterations and Na+/K+-ATPase localization. Aquat Toxicol 132:119-133.
Bernabo et al.	2013	Larval	Bufo bufo	Bufonidae	Bufo bufo	8.75	25	0	0	576	Table 1 (Figure 1 too)	B- Taken at end point or where survivorship = 0	Bernabo, I., A. Bonacci, F. Coscarelli, M. Tripepi, and E. Brunelli. 2013. Effects of salinity stress on Bufo balearicus and Bufo bufo tadpoles: Tolerance, morphological gill alterations and Na+/K+-ATPase localization. Aquat Toxicol 132:119-133.
Bernabo et al.	2013	Larval	Bufo bufo	Bufonidae	Bufo bufo	10.5	25	0	0	264	Table 1 (Figure 1 too)	B- Taken at end point or where survivorship = 0	Bernabo, I., A. Bonacci, F. Coscarelli, M. Tripepi, and E. Brunelli. 2013. Effects of salinity stress on Bufo balearicus and Bufo bufo tadpoles: Tolerance, morphological gill alterations and Na+/K+-ATPase localization. Aquat Toxicol 132:119-133.
Bernabo et al.	2013	Larval	Bufo bufo	Bufonidae	Bufo bufo	12.25	25	0	0	96	Table 1 (Figure 1 too)	B- Taken at end point or where survivorship = 0	Bernabo, I., A. Bonacci, F. Coscarelli, M. Tripepi, and E. Brunelli. 2013. Effects of salinity stress on Bufo balearicus and Bufo bufo tadpoles: Tolerance, morphological gill alterations and Na+/K+-ATPase localization. Aquat Toxicol 132:119-133.
Christy and Dickman	2002	Larval	Litoria aurea	Hylidae	Litoria aurea	0	20	0.97		120	Table 2	Expt. 1 +2- n divided by total (20), average	Christy, M. T. and C. R. Dickman. 2002. Effects of salinity on tadpoles of the green and golden bell frog (Litoria aurea). Amphibia-Reptilia 23:1-11.
Christy and Dickman	2002	Larval	Litoria aurea	Hylidae	Litoria aurea	0.375	20	1		118	Table 2	Expt. 1 - n divided by total (20)	Christy, M. T. and C. R. Dickman. 2002. Effects of salinity on tadpoles of the green and golden bell frog (Litoria aurea). Amphibia-Reptilia 23:1-11.
Christy and Dickman	2002	Larval	Litoria aurea	Hylidae	Litoria aurea	0.7	20	0.95		58	Table 2	Expt. 1 - n divided by total (20)	Christy, M. T. and C. R. Dickman. 2002. Effects of salinity on tadpoles of the green and golden bell frog (Litoria aurea). Amphibia-Reptilia 23:1-11.
Christy and Dickman	2002	Larval	Litoria aurea	Hylidae	Litoria aurea	1.05	20	0.95		31	Table 2	Expt. 1 - n divided by total (20)	Christy, M. T. and C. R. Dickman. 2002. Effects of salinity on tadpoles of the green and golden bell frog (Litoria aurea). Amphibia-Reptilia 23:1-11.
Christy and Dickman	2002	Larval	Litoria aurea	Hylidae	Litoria aurea	1.4	20	0.9		2	Table 2	Expt. 1 - n divided by total (20)	Christy, M. T. and C. R. Dickman. 2002. Effects of salinity on tadpoles of the green and golden bell frog (Litoria aurea). Amphibia-Reptilia 23:1-11.
Christy and Dickman	2002	Larval	Litoria aurea	Hylidae	Litoria aurea	1.925	20	0.7		0.5	Table 2	Expt. 1 - n divided by total (20)	Christy, M. T. and C. R. Dickman. 2002. Effects of salinity on tadpoles of the green and golden bell frog (Litoria aurea). Amphibia-Reptilia 23:1-11.
Christy and Dickman	2002	Larval	Litoria aurea	Hylidae	Litoria aurea	3.5	20	0		0.5	Table 2	Expt. 2 - n divided by total (20)	Christy, M. T. and C. R. Dickman. 2002. Effects of salinity on tadpoles of the green and golden bell frog (Litoria aurea). Amphibia-Reptilia 23:1-11.
Christy and Dickman	2002	Larval	Litoria aurea	Hylidae	Litoria aurea	5.25	20	0		0.5	Table 2	Expt. 2 - n divided by total (20)	Christy, M. T. and C. R. Dickman. 2002. Effects of salinity on tadpoles of the green and golden bell frog (Litoria aurea). Amphibia-Reptilia 23:1-11.
Christy and Dickman	2002	Larval	Litoria aurea	Hylidae	Litoria aurea	7	20	0		0.5	Table 2	Expt. 2 - n divided by total (20)	Christy, M. T. and C. R. Dickman. 2002. Effects of salinity on tadpoles of the green and golden bell frog (Litoria aurea). Amphibia-Reptilia 23:1-11.
Christy and Dickman	2002	Larval	Litoria aurea	Hylidae	Litoria aurea	8.75	20	0		0.5	Table 2	Expt. 2 - n divided by total (20)	Christy, M. T. and C. R. Dickman. 2002. Effects of salinity on tadpoles of the green and golden bell frog (Litoria aurea). Amphibia-Reptilia 23:1-11.
Christy and Dickman	2002	Larval	Litoria aurea	Hylidae	Litoria aurea	1.75	20	1		0.5	Table 2	Expt. 2 - n divided by total (20)	Christy, M. T. and C. R. Dickman. 2002. Effects of salinity on tadpoles of the green and golden bell frog (Litoria aurea). Amphibia-Reptilia 23:1-11.
Karraker et al.	2008	Larval	Lithobates sylvaticus	Ranidae	Rana sylvatica	0	500	0.64		70	Figure 2	Only frog data - larval only	Karraker, N. E., J. P. Gibbs, and J. R. Vonesh. 2008. Impacts of road deicing salt on the demography of vernal pool-breeding amphibians. Ecological Applications 18:724-734.
Karraker et al.	2008	Larval	Lithobates sylvaticus	Ranidae	Rana sylvatica	0.035	500	0.54		70	Figure 2	Only frog data - larval only	Karraker, N. E., J. P. Gibbs, and J. R. Vonesh. 2008. Impacts of road deicing salt on the demography of vernal pool-breeding amphibians. Ecological Applications 18:724-734.
Karraker et al.	2008	Larval	Lithobates sylvaticus	Ranidae	Rana sylvatica	0.945	500	0.12		70	Figure 2	Only frog data - larval only	Karraker, N. E., J. P. Gibbs, and J. R. Vonesh. 2008. Impacts of road deicing salt on the demography of vernal pool-breeding amphibians. Ecological Applications 18:724-734.
Karraker et al.	2008	Egg	Lithobates sylvaticus	Ranidae	Rana sylvatica	0	500	0.89		70	Figure 2	Only frog data - larval only	Karraker, N. E., J. P. Gibbs, and J. R. Vonesh. 2008. Impacts of road deicing salt on the demography of vernal pool-breeding amphibians. Ecological Applications 18:724-734.
Karraker et al.	2008	Egg	Lithobates sylvaticus	Ranidae	Rana sylvatica	0.035	500	0.79		70	Figure 2	Only frog data - larval only	Karraker, N. E., J. P. Gibbs, and J. R. Vonesh. 2008. Impacts of road deicing salt on the demography of vernal pool-breeding amphibians. Ecological Applications 18:724-734.
Karraker et al.	2008	Egg	Lithobates sylvaticus	Ranidae	Rana sylvatica	0.945	500	0.45		70	Figure 2	Only frog data - larval only	Karraker, N. E., J. P. Gibbs, and J. R. Vonesh. 2008. Impacts of road deicing salt on the demography of vernal pool-breeding amphibians. Ecological Applications 18:724-734.
Munsey	1972	Adult	Xenopus laevis	Pipidae	Xenopus laevis	0.35	10	1		8	In text		Munsey, L. D. 1972. Salinity tolerance of the African pipid frog, Xenopus laevis. Copeia 1972:584-586.
Munsey	1972	Adult	Xenopus laevis	Pipidae	Xenopus laevis	0.72	10	1		8	In text		Munsey, L. D. 1972. Salinity tolerance of the African pipid frog, Xenopus laevis. Copeia 1972:584-586.
Munsey	1972	Adult	Xenopus laevis	Pipidae	Xenopus laevis	1.75	10	1		8	In text		Munsey, L. D. 1972. Salinity tolerance of the African pipid frog, Xenopus laevis. Copeia 1972:584-586.
Munsey	1972	Adult	Xenopus laevis	Pipidae	Xenopus laevis	3.5	10	1		55	In text		Munsey, L. D. 1972. Salinity tolerance of the African pipid frog, Xenopus laevis. Copeia 1972:584-586.
Munsey	1972	Adult	Xenopus laevis	Pipidae	Xenopus laevis	8.75	10	1		55	In text		Munsey, L. D. 1972. Salinity tolerance of the African pipid frog, Xenopus laevis. Copeia 1972:584-586.
Munsey	1972	Adult	Xenopus laevis	Pipidae	Xenopus laevis	12.25	10	0.5		82	In text		Munsey, L. D. 1972. Salinity tolerance of the African pipid frog, Xenopus laevis. Copeia 1972:584-586.
Munsey	1972	Adult	Xenopus laevis	Pipidae	Xenopus laevis	18	10	0.2		0	In text		Munsey, L. D. 1972. Salinity tolerance of the African pipid frog, Xenopus laevis. Copeia 1972:584-586.
Wu et al.	2012	Larval	Fejervarya limnocharis	Dicroglossidae	Fejervarya limnocharis	3	20	0.93		1464	Figure 2	LLL treatment only	Wu, C.-S., I. Gomez-Mestre, and Y.-C. Kam. 2012. Irreversibility of a bad start: early exposure to osmotic stress limits growth and adaptive developmental plasticity. Oecologia 169:15-22.
Wu et al.	2012	Larval	Fejervarya limnocharis	Dicroglossidae	Fejervarya limnocharis	9	20	0.3		1464	Figure 2	HHH treatment only	Wu, C.-S., I. Gomez-Mestre, and Y.-C. Kam. 2012. Irreversibility of a bad start: early exposure to osmotic stress limits growth and adaptive developmental plasticity. Oecologia 169:15-22.
Karraker and Ruthig	2009	Egg	Lithobates clamitans	Ranidae	Rana clamitans	1	30	0.95	0.02		Figure 1	Rana only, Boiled Pond water treatments only	Karraker, N. E. and G. R. Ruthig. 2009. Effect of road deicing salt on the susceptibility of amphibian embryos to infection by water molds. Environmental Research 109:40-45.
Karraker and Ruthig	2009	Egg	Lithobates clamitans	Ranidae	Rana clamitans	0.33	30	0.95	0.07		Figure 1	Rana only, Boiled Pond water treatments only	Karraker, N. E. and G. R. Ruthig. 2009. Effect of road deicing salt on the susceptibility of amphibian embryos to infection by water molds. Environmental Research 109:40-45.
Karraker and Ruthig	2009	Egg	Lithobates clamitans	Ranidae	Rana clamitans	0.145	30	0.95	0.07		Figure 1	Rana only, Boiled Pond water treatments only	Karraker, N. E. and G. R. Ruthig. 2009. Effect of road deicing salt on the susceptibility of amphibian embryos to infection by water molds. Environmental Research 109:40-45.
Karraker and Ruthig	2009	Egg	Lithobates clamitans	Ranidae	Rana clamitans	0.465	30	0.94	0.065		Figure 1	Rana only, Boiled Pond water treatments only	Karraker, N. E. and G. R. Ruthig. 2009. Effect of road deicing salt on the susceptibility of amphibian embryos to infection by water molds. Environmental Research 109:40-45.
Karraker and Ruthig	2009	Egg	Lithobates clamitans	Ranidae	Rana clamitans	0.945	30	0.94	0.08		Figure 1	Rana only, Boiled Pond water treatments only	Karraker, N. E. and G. R. Ruthig. 2009. Effect of road deicing salt on the susceptibility of amphibian embryos to infection by water molds. Environmental Research 109:40-45.
Shinn et al.	2013	Larval	Pelophylax perezi	Ranidae	Pelophylax perezi	0	12	0.61	0.3	384	Figure 1F	Only 0 mg/L Nitrite treatment (only NaCl)	Shinn, C., A. Marco, and L. Serrano. 2013. Influence of low levels of water salinity on toxicity of nitrite to anuran larvae. Chemosphere 92:1154-1160.
Shinn et al.	2013	Larval	Pelophylax perezi	Ranidae	Pelophylax perezi	0.4	12	0.13	0.04	384	Figure 1F	Only 0 mg/L Nitrite treatment (only NaCl)	Shinn, C., A. Marco, and L. Serrano. 2013. Influence of low levels of water salinity on toxicity of nitrite to anuran larvae. Chemosphere 92:1154-1160.
Shinn et al.	2013	Larval	Pelophylax perezi	Ranidae	Pelophylax perezi	2	12	0.95	0.03	384	Figure 1F	Only 0 mg/L Nitrite treatment (only NaCl)	Shinn, C., A. Marco, and L. Serrano. 2013. Influence of low levels of water salinity on toxicity of nitrite to anuran larvae. Chemosphere 92:1154-1160.
Collins and Russell	2009	Larval	Lithobates sylvaticus	Ranidae	Rana sylvatica	1.7	24	0.5		96	Figure 3	Ambystoma excluded, median	Collins, S. J. and R. W. Russell. 2009. Toxicity of road salt to Nova Scotia amphibians. Environ Pollut 157:320-324.
Collins and Russell	2009	Larval	Acris gryllus	Hylidae	Acris gryllus	3	24	0.5		96	Figure 3	Ambystoma excluded, median	Collins, S. J. and R. W. Russell. 2009. Toxicity of road salt to Nova Scotia amphibians. Environ Pollut 157:320-324.
Collins and Russell	2009	Larval	Lithobates clamitans	Ranidae	Rana clamitans	3.1	24	0.5		96	Figure 3	Ambystoma excluded, median	Collins, S. J. and R. W. Russell. 2009. Toxicity of road salt to Nova Scotia amphibians. Environ Pollut 157:320-324.
Collins and Russell	2009	Larval	Anaxyrus americanus	Bufonidae	Bufo americanus	4	24	0.5		96	Figure 3	Ambystoma excluded, median	Collins, S. J. and R. W. Russell. 2009. Toxicity of road salt to Nova Scotia amphibians. Environ Pollut 157:320-324.
Jones et al.	2015	Larval	Lithobates clamitans	Ranidae	Rana clamitans	0	2	0.89		96	Figure 1	All points for each salinity averaged. NaCl only	Jones, B., J. W. Snodgrass, and D. R. Ownby. 2015. Relative Toxicity of NaCl and Road Deicing Salt to Developing Amphibians. Copeia 2015:72-77.
Jones et al.	2015	Larval	Lithobates clamitans	Ranidae	Rana clamitans	1	7	0.97		96	Figure 1	All points for each salinity averaged. NaCl only	Jones, B., J. W. Snodgrass, and D. R. Ownby. 2015. Relative Toxicity of NaCl and Road Deicing Salt to Developing Amphibians. Copeia 2015:72-77.
Jones et al.	2015	Larval	Lithobates clamitans	Ranidae	Rana clamitans	2	13	0.64		96	Figure 1	All points for each salinity averaged. NaCl only	Jones, B., J. W. Snodgrass, and D. R. Ownby. 2015. Relative Toxicity of NaCl and Road Deicing Salt to Developing Amphibians. Copeia 2015:72-77.
Jones et al.	2015	Larval	Lithobates clamitans	Ranidae	Rana clamitans	2.5	3	0.44		96	Figure 1	All points for each salinity averaged. NaCl only	Jones, B., J. W. Snodgrass, and D. R. Ownby. 2015. Relative Toxicity of NaCl and Road Deicing Salt to Developing Amphibians. Copeia 2015:72-77.
Jones et al.	2015	Larval	Lithobates clamitans	Ranidae	Rana clamitans	3	2	0.13		96	Figure 1	All points for each salinity averaged. NaCl only	Jones, B., J. W. Snodgrass, and D. R. Ownby. 2015. Relative Toxicity of NaCl and Road Deicing Salt to Developing Amphibians. Copeia 2015:72-77.
Jones et al.	2015	Larval	Lithobates clamitans	Ranidae	Rana clamitans	4	1	0		96	Figure 1	All points for each salinity averaged. NaCl only	Jones, B., J. W. Snodgrass, and D. R. Ownby. 2015. Relative Toxicity of NaCl and Road Deicing Salt to Developing Amphibians. Copeia 2015:72-77.
Haramura	2007	Egg	Buergeria japonica	Rhacophoridae	Buergeria japonica	0		0.93	0.04	96	Figure 1	Data taken on day 4	Haramura, T. 2007. Salinity tolerance of eggs of Buergeria japonica (Amphibia, Anura) inhabiting coastal areas. Zoolog Sci 24:820-823.
Haramura	2007	Egg	Buergeria japonica	Rhacophoridae	Buergeria japonica	1		0.85	0.08	96	Figure 1	Data taken on day 4	Haramura, T. 2007. Salinity tolerance of eggs of Buergeria japonica (Amphibia, Anura) inhabiting coastal areas. Zoolog Sci 24:820-823.
Haramura	2007	Egg	Buergeria japonica	Rhacophoridae	Buergeria japonica	2		0.2	0.14	96	Figure 1	Data taken on day 4	Haramura, T. 2007. Salinity tolerance of eggs of Buergeria japonica (Amphibia, Anura) inhabiting coastal areas. Zoolog Sci 24:820-823.
Haramura	2007	Egg	Buergeria japonica	Rhacophoridae	Buergeria japonica	3		0.25	0.17	96	Figure 1	Data taken on day 4	Haramura, T. 2007. Salinity tolerance of eggs of Buergeria japonica (Amphibia, Anura) inhabiting coastal areas. Zoolog Sci 24:820-823.
Haramura	2007	Egg	Buergeria japonica	Rhacophoridae	Buergeria japonica	4		0	0	96	Figure 1	Data taken on day 4	Haramura, T. 2007. Salinity tolerance of eggs of Buergeria japonica (Amphibia, Anura) inhabiting coastal areas. Zoolog Sci 24:820-823.
Haramura	2007	Egg	Buergeria japonica	Rhacophoridae	Buergeria japonica	5		0	0	96	Figure 1	Data taken on day 4	Haramura, T. 2007. Salinity tolerance of eggs of Buergeria japonica (Amphibia, Anura) inhabiting coastal areas. Zoolog Sci 24:820-823.
Crother and Fontenot	2006	Larval	Hyla cinerea	Hylidae	Hyla cinerea	0		0.96		96	Page 40, Figure 2	Top graph, survivorship averaged among 96 h exposure and populations	Crother, B. I. and C. L. Fontenot. Amphibian and Reptile Monitoring in the Ponchartrain-Maurepas Region. Lake Pontchartrain Basin Research Program (PBRP):35.
Crother and Fontenot	2006	Larval	Hyla cinerea	Hylidae	Hyla cinerea	2		0.93		96	Page 40, Figure 2	Top graph, survivorship averaged among 96 h exposure and populations	Crother, B. I. and C. L. Fontenot. Amphibian and Reptile Monitoring in the Ponchartrain-Maurepas Region. Lake Pontchartrain Basin Research Program (PBRP):35.
Crother and Fontenot	2006	Larval	Hyla cinerea	Hylidae	Hyla cinerea	4		0.99		96	Page 40, Figure 2	Top graph, survivorship averaged among 96 h exposure and populations	Crother, B. I. and C. L. Fontenot. Amphibian and Reptile Monitoring in the Ponchartrain-Maurepas Region. Lake Pontchartrain Basin Research Program (PBRP):35.
Crother and Fontenot	2006	Larval	Hyla cinerea	Hylidae	Hyla cinerea	6		0.98		96	Page 40, Figure 2	Top graph, survivorship averaged among 96 h exposure and populations	Crother, B. I. and C. L. Fontenot. Amphibian and Reptile Monitoring in the Ponchartrain-Maurepas Region. Lake Pontchartrain Basin Research Program (PBRP):35.
Crother and Fontenot	2006	Larval	Hyla cinerea	Hylidae	Hyla cinerea	8		0.87		96	Page 40, Figure 2	Top graph, survivorship averaged among 96 h exposure and populations	Crother, B. I. and C. L. Fontenot. Amphibian and Reptile Monitoring in the Ponchartrain-Maurepas Region. Lake Pontchartrain Basin Research Program (PBRP):35.
Crother and Fontenot	2006	Larval	Hyla cinerea	Hylidae	Hyla cinerea	10		0.58		96	Page 40, Figure 2	Top graph, survivorship averaged among 96 h exposure and populations	Crother, B. I. and C. L. Fontenot. Amphibian and Reptile Monitoring in the Ponchartrain-Maurepas Region. Lake Pontchartrain Basin Research Program (PBRP):35.
Crother and Fontenot	2006	Larval	Hyla cinerea	Hylidae	Hyla cinerea	12		0.27		96	Page 40, Figure 2	Top graph, survivorship averaged among 96 h exposure and populations	Crother, B. I. and C. L. Fontenot. Amphibian and Reptile Monitoring in the Ponchartrain-Maurepas Region. Lake Pontchartrain Basin Research Program (PBRP):35.
Wood and Welch	2015	Larval	Anaxyrus terrestris	Bufonidae	Anaxyrus terrestris	0.4	320	0.95	0.31	504	Figure 1A	No pesticide only, brackish and freshwater averaged together	Wood, L. and A. M. Welch. 2015. Assessment of interactive effects of elevated salinity and three pesticides on life history and behavior of southern toad (Anaxyrus terrestris) tadpoles. Environmental Toxicology and Chemistry 34:667-676.
Wood and Welch	2015	Larval	Anaxyrus terrestris	Bufonidae	Anaxyrus terrestris	4	320	0.95	0.31	504	Figure 1A	No pesticide only	Wood, L. and A. M. Welch. 2015. Assessment of interactive effects of elevated salinity and three pesticides on life history and behavior of southern toad (Anaxyrus terrestris) tadpoles. Environmental Toxicology and Chemistry 34:667-676.
Nakkrasae et al.	2015	Larval	Hoplobatrachus rugulosus	Dicroglossidae	Hoplobatrachus rugulosus	0	320	0.95	0.35	96	Figure 1	Data taken on day 4 unless reaching complete mortality before then	Nakkrasae, L. i., S. Phummisutthigoon, and N. Charoenphandhu. 2015. Low salinity increases survival, body weight and development in tadpoles of the Chinese edible frog Hoplobatrachus rugulosus. Aquaculture Research.
Nakkrasae et al.	2015	Larval	Hoplobatrachus rugulosus	Dicroglossidae	Hoplobatrachus rugulosus	1	150	0.98	0	96	Figure 1	Data taken on day 4 unless reaching complete mortality before then	Nakkrasae, L. i., S. Phummisutthigoon, and N. Charoenphandhu. 2015. Low salinity increases survival, body weight and development in tadpoles of the Chinese edible frog Hoplobatrachus rugulosus. Aquaculture Research.
Nakkrasae et al.	2015	Larval	Hoplobatrachus rugulosus	Dicroglossidae	Hoplobatrachus rugulosus	2	150	0.98	0	96	Figure 1	Data taken on day 4 unless reaching complete mortality before then	Nakkrasae, L. i., S. Phummisutthigoon, and N. Charoenphandhu. 2015. Low salinity increases survival, body weight and development in tadpoles of the Chinese edible frog Hoplobatrachus rugulosus. Aquaculture Research.
Nakkrasae et al.	2015	Larval	Hoplobatrachus rugulosus	Dicroglossidae	Hoplobatrachus rugulosus	3	150	0.98	0	96	Figure 1	Data taken on day 4 unless reaching complete mortality before then	Nakkrasae, L. i., S. Phummisutthigoon, and N. Charoenphandhu. 2015. Low salinity increases survival, body weight and development in tadpoles of the Chinese edible frog Hoplobatrachus rugulosus. Aquaculture Research.
Nakkrasae et al.	2015	Larval	Hoplobatrachus rugulosus	Dicroglossidae	Hoplobatrachus rugulosus	4	150	0.98	0	96	Figure 1	Data taken on day 4 unless reaching complete mortality before then	Nakkrasae, L. i., S. Phummisutthigoon, and N. Charoenphandhu. 2015. Low salinity increases survival, body weight and development in tadpoles of the Chinese edible frog Hoplobatrachus rugulosus. Aquaculture Research.
Nakkrasae et al.	2015	Larval	Hoplobatrachus rugulosus	Dicroglossidae	Hoplobatrachus rugulosus	5	150	0.98	0	96	Figure 1	Data taken on day 4 unless reaching complete mortality before then	Nakkrasae, L. i., S. Phummisutthigoon, and N. Charoenphandhu. 2015. Low salinity increases survival, body weight and development in tadpoles of the Chinese edible frog Hoplobatrachus rugulosus. Aquaculture Research.
Nakkrasae et al.	2015	Larval	Hoplobatrachus rugulosus	Dicroglossidae	Hoplobatrachus rugulosus	6	150	0.98	0	96	Figure 1	Data taken on day 4 unless reaching complete mortality before then	Nakkrasae, L. i., S. Phummisutthigoon, and N. Charoenphandhu. 2015. Low salinity increases survival, body weight and development in tadpoles of the Chinese edible frog Hoplobatrachus rugulosus. Aquaculture Research.
Nakkrasae et al.	2015	Larval	Hoplobatrachus rugulosus	Dicroglossidae	Hoplobatrachus rugulosus	7	150	0.95	0	96	Figure 1	Data taken on day 4 unless reaching complete mortality before then	Nakkrasae, L. i., S. Phummisutthigoon, and N. Charoenphandhu. 2015. Low salinity increases survival, body weight and development in tadpoles of the Chinese edible frog Hoplobatrachus rugulosus. Aquaculture Research.
Nakkrasae et al.	2015	Larval	Hoplobatrachus rugulosus	Dicroglossidae	Hoplobatrachus rugulosus	8	150	0.94	0	96	Figure 1	Data taken on day 4 unless reaching complete mortality before then	Nakkrasae, L. i., S. Phummisutthigoon, and N. Charoenphandhu. 2015. Low salinity increases survival, body weight and development in tadpoles of the Chinese edible frog Hoplobatrachus rugulosus. Aquaculture Research.
Nakkrasae et al.	2015	Larval	Hoplobatrachus rugulosus	Dicroglossidae	Hoplobatrachus rugulosus	9	150	0.79	0	96	Figure 1	Data taken on day 4 unless reaching complete mortality before then	Nakkrasae, L. i., S. Phummisutthigoon, and N. Charoenphandhu. 2015. Low salinity increases survival, body weight and development in tadpoles of the Chinese edible frog Hoplobatrachus rugulosus. Aquaculture Research.
Nakkrasae et al.	2015	Larval	Hoplobatrachus rugulosus	Dicroglossidae	Hoplobatrachus rugulosus	10	150	0	0	12	Figure 1	Data taken on day 4 unless reaching complete mortality before then	Nakkrasae, L. i., S. Phummisutthigoon, and N. Charoenphandhu. 2015. Low salinity increases survival, body weight and development in tadpoles of the Chinese edible frog Hoplobatrachus rugulosus. Aquaculture Research.
Uchiyama and Yoshizawa	1992	Larval	Fejervarya cancrivora	Dicroglossidae	Rana cancrivora	0	5	1	0	48	Table 1	Only 21-22 stages, acclimated to 10% SW only	Uchiyama, M. and H. Yoshizawa. 1992. Salinity tolerance and structure of external and internal gills in tadpoles of the crab-eating frog, Rana cancrivora. Cell and Tissue Research 267:35-44.
Uchiyama and Yoshizawa	1992	Larval	Fejervarya cancrivora	Dicroglossidae	Rana cancrivora	3.5	5	1	0	48	Table 1	Only 21-22 stages, acclimated to 10% SW only	Uchiyama, M. and H. Yoshizawa. 1992. Salinity tolerance and structure of external and internal gills in tadpoles of the crab-eating frog, Rana cancrivora. Cell and Tissue Research 267:35-44.
Uchiyama and Yoshizawa	1992	Larval	Fejervarya cancrivora	Dicroglossidae	Rana cancrivora	7	5	1	0	48	Table 1	Only 21-22 stages, acclimated to 10% SW only	Uchiyama, M. and H. Yoshizawa. 1992. Salinity tolerance and structure of external and internal gills in tadpoles of the crab-eating frog, Rana cancrivora. Cell and Tissue Research 267:35-44.
Uchiyama and Yoshizawa	1992	Larval	Fejervarya cancrivora	Dicroglossidae	Rana cancrivora	14	5	1	0	48	Table 1	Only 21-22 stages, acclimated to 10% SW only	Uchiyama, M. and H. Yoshizawa. 1992. Salinity tolerance and structure of external and internal gills in tadpoles of the crab-eating frog, Rana cancrivora. Cell and Tissue Research 267:35-44.
Uchiyama and Yoshizawa	1992	Larval	Fejervarya cancrivora	Dicroglossidae	Rana cancrivora	17.5	5	0	0	48	Table 1	Only 21-22 stages, acclimated to 10% SW only	Uchiyama, M. and H. Yoshizawa. 1992. Salinity tolerance and structure of external and internal gills in tadpoles of the crab-eating frog, Rana cancrivora. Cell and Tissue Research 267:35-44.
Uchiyama and Yoshizawa	1992	Larval	Fejervarya cancrivora	Dicroglossidae	Rana cancrivora	21	5	0	0	48	Table 1	Only 21-22 stages, acclimated to 10% SW only	Uchiyama, M. and H. Yoshizawa. 1992. Salinity tolerance and structure of external and internal gills in tadpoles of the crab-eating frog, Rana cancrivora. Cell and Tissue Research 267:35-44.
Uchiyama and Yoshizawa	1992	Larval	Fejervarya cancrivora	Dicroglossidae	Rana cancrivora	28	5	0	0	48	Table 1	Only 21-22 stages, acclimated to 10% SW only	Uchiyama, M. and H. Yoshizawa. 1992. Salinity tolerance and structure of external and internal gills in tadpoles of the crab-eating frog, Rana cancrivora. Cell and Tissue Research 267:35-44.
Uchiyama and Yoshizawa	1992	Larval	Fejervarya cancrivora	Dicroglossidae	Rana cancrivora	35	5	0	0	48	Table 1	Only 21-22 stages, acclimated to 10% SW only	Uchiyama, M. and H. Yoshizawa. 1992. Salinity tolerance and structure of external and internal gills in tadpoles of the crab-eating frog, Rana cancrivora. Cell and Tissue Research 267:35-44.
Karraker	2007	Egg	Lithobates clamitans	Ranidae	Rana clamitans	0	1275	0.97	1.18	1392	Figure 2	A only - life stage is kept separate	Karraker, N. E. 2007. Are embryonic and larval green frogs (Rana clamitans) insensitive to road deicing salt. Herpetological Conservation and Biology 2:35-41.
Karraker	2007	Egg	Lithobates clamitans	Ranidae	Rana clamitans	0.033	1275	0.98	0.506	1392	Figure 2	A only - life stage is kept separate	Karraker, N. E. 2007. Are embryonic and larval green frogs (Rana clamitans) insensitive to road deicing salt. Herpetological Conservation and Biology 2:35-41.
Karraker	2007	Egg	Lithobates clamitans	Ranidae	Rana clamitans	0.145	1275	0.95	1	1392	Figure 2	A only - life stage is kept separate	Karraker, N. E. 2007. Are embryonic and larval green frogs (Rana clamitans) insensitive to road deicing salt. Herpetological Conservation and Biology 2:35-41.
Karraker	2007	Egg	Lithobates clamitans	Ranidae	Rana clamitans	0.465	1275	0.95	0.93	1392	Figure 2	A only - life stage is kept separate	Karraker, N. E. 2007. Are embryonic and larval green frogs (Rana clamitans) insensitive to road deicing salt. Herpetological Conservation and Biology 2:35-41.													1	0
Karraker	2007	Egg	Lithobates clamitans	Ranidae	Rana clamitans	0.945	1275	0.94	1.01	1392	Figure 2	A only - life stage is kept separate	Karraker, N. E. 2007. Are embryonic and larval green frogs (Rana clamitans) insensitive to road deicing salt. Herpetological Conservation and Biology 2:35-41.													2	0.033
Karraker	2007	Larval	Lithobates clamitans	Ranidae	Rana clamitans	0	1275	0.93	1.94	1392	Figure 2	A only - life stage is kept separate	Karraker, N. E. 2007. Are embryonic and larval green frogs (Rana clamitans) insensitive to road deicing salt. Herpetological Conservation and Biology 2:35-41.													3	0.145
Karraker	2007	Larval	Lithobates clamitans	Ranidae	Rana clamitans	0.033	1275	0.92	2.95	1392	Figure 2	A only - life stage is kept separate	Karraker, N. E. 2007. Are embryonic and larval green frogs (Rana clamitans) insensitive to road deicing salt. Herpetological Conservation and Biology 2:35-41.													4	0.465
Karraker	2007	Larval	Lithobates clamitans	Ranidae	Rana clamitans	0.145	1275	0.94	2.02	1392	Figure 2	A only - life stage is kept separate	Karraker, N. E. 2007. Are embryonic and larval green frogs (Rana clamitans) insensitive to road deicing salt. Herpetological Conservation and Biology 2:35-41.													5	0.945
Karraker	2007	Larval	Lithobates clamitans	Ranidae	Rana clamitans	0.465	1275	0.92	1.93	1392	Figure 2	A only - life stage is kept separate	Karraker, N. E. 2007. Are embryonic and larval green frogs (Rana clamitans) insensitive to road deicing salt. Herpetological Conservation and Biology 2:35-41.
Karraker	2007	Larval	Lithobates clamitans	Ranidae	Rana clamitans	0.945	1275	0.88	2.95	1392	Figure 2	A only - life stage is kept separate	Karraker, N. E. 2007. Are embryonic and larval green frogs (Rana clamitans) insensitive to road deicing salt. Herpetological Conservation and Biology 2:35-41.
Alexander et al.	2012	Egg	Incilius nebulifer	Bufonidae	Incilius nebulifer	0	199	0.97		168	Table 2		Alexander, L. G., S. P. Lailvaux, J. H. Pechmann, and P. J. DeVries. 2012. Effects of salinity on early life stages of the Gulf Coast toad, Incilius nebulifer (Anura: Bufonidae). Copeia 2012:106-114.
Alexander et al.	2012	Egg	Incilius nebulifer	Bufonidae	Incilius nebulifer	2	192	0.99		168	Table 2		Alexander, L. G., S. P. Lailvaux, J. H. Pechmann, and P. J. DeVries. 2012. Effects of salinity on early life stages of the Gulf Coast toad, Incilius nebulifer (Anura: Bufonidae). Copeia 2012:106-114.
Alexander et al.	2012	Egg	Incilius nebulifer	Bufonidae	Incilius nebulifer	4	198	0.96		168	Table 2		Alexander, L. G., S. P. Lailvaux, J. H. Pechmann, and P. J. DeVries. 2012. Effects of salinity on early life stages of the Gulf Coast toad, Incilius nebulifer (Anura: Bufonidae). Copeia 2012:106-114.
Alexander et al.	2012	Egg	Incilius nebulifer	Bufonidae	Incilius nebulifer	6	203	0.74		168	Table 2		Alexander, L. G., S. P. Lailvaux, J. H. Pechmann, and P. J. DeVries. 2012. Effects of salinity on early life stages of the Gulf Coast toad, Incilius nebulifer (Anura: Bufonidae). Copeia 2012:106-114.
Alexander et al.	2012	Egg	Incilius nebulifer	Bufonidae	Incilius nebulifer	8	196	0		168	Table 2		Alexander, L. G., S. P. Lailvaux, J. H. Pechmann, and P. J. DeVries. 2012. Effects of salinity on early life stages of the Gulf Coast toad, Incilius nebulifer (Anura: Bufonidae). Copeia 2012:106-114.
Alexander et al.	2012	Egg	Incilius nebulifer	Bufonidae	Incilius nebulifer	10	195	0		168	Table 2		Alexander, L. G., S. P. Lailvaux, J. H. Pechmann, and P. J. DeVries. 2012. Effects of salinity on early life stages of the Gulf Coast toad, Incilius nebulifer (Anura: Bufonidae). Copeia 2012:106-114.
Alexander et al.	2012	Larval	Incilius nebulifer	Bufonidae	Incilius nebulifer	0	36	1			Methods - Text		Alexander, L. G., S. P. Lailvaux, J. H. Pechmann, and P. J. DeVries. 2012. Effects of salinity on early life stages of the Gulf Coast toad, Incilius nebulifer (Anura: Bufonidae). Copeia 2012:106-114.
Alexander et al.	2012	Larval	Incilius nebulifer	Bufonidae	Incilius nebulifer	2	36	0.99			Methods - Text		Alexander, L. G., S. P. Lailvaux, J. H. Pechmann, and P. J. DeVries. 2012. Effects of salinity on early life stages of the Gulf Coast toad, Incilius nebulifer (Anura: Bufonidae). Copeia 2012:106-114.
Alexander et al.	2012	Larval	Incilius nebulifer	Bufonidae	Incilius nebulifer	4	36	0.99			Methods - Text		Alexander, L. G., S. P. Lailvaux, J. H. Pechmann, and P. J. DeVries. 2012. Effects of salinity on early life stages of the Gulf Coast toad, Incilius nebulifer (Anura: Bufonidae). Copeia 2012:106-114.
Alexander et al.	2012	Larval	Incilius nebulifer	Bufonidae	Incilius nebulifer	6	36	0.55			Methods - Text		Alexander, L. G., S. P. Lailvaux, J. H. Pechmann, and P. J. DeVries. 2012. Effects of salinity on early life stages of the Gulf Coast toad, Incilius nebulifer (Anura: Bufonidae). Copeia 2012:106-114.
Harless et al.	2011	Larval	Lithobates sylvaticus	Ranidae	Rana sylvatica	0	40	1	0	96	Figure 1	NaCl panel only	Harless, M. L., C. J. Huckins, J. B. Grant, and T. G. Pypker. 2011. Effects of six chemical deicers on larval wood frogs (Rana sylvatica). Environmental Toxicology and Chemistry 30:1637-1641.
Harless et al.	2011	Larval	Lithobates sylvaticus	Ranidae	Rana sylvatica	1	40	0.98	0.02	96	Figure 1	NaCl panel only	Harless, M. L., C. J. Huckins, J. B. Grant, and T. G. Pypker. 2011. Effects of six chemical deicers on larval wood frogs (Rana sylvatica). Environmental Toxicology and Chemistry 30:1637-1641.
Harless et al.	2011	Larval	Lithobates sylvaticus	Ranidae	Rana sylvatica	2	40	0.98	0.02	96	Figure 1	NaCl panel only	Harless, M. L., C. J. Huckins, J. B. Grant, and T. G. Pypker. 2011. Effects of six chemical deicers on larval wood frogs (Rana sylvatica). Environmental Toxicology and Chemistry 30:1637-1641.
Harless et al.	2011	Larval	Lithobates sylvaticus	Ranidae	Rana sylvatica	3	40	1	0	96	Figure 1	NaCl panel only	Harless, M. L., C. J. Huckins, J. B. Grant, and T. G. Pypker. 2011. Effects of six chemical deicers on larval wood frogs (Rana sylvatica). Environmental Toxicology and Chemistry 30:1637-1641.
Harless et al.	2011	Larval	Lithobates sylvaticus	Ranidae	Rana sylvatica	4	40	0.99	0.02	96	Figure 1	NaCl panel only	Harless, M. L., C. J. Huckins, J. B. Grant, and T. G. Pypker. 2011. Effects of six chemical deicers on larval wood frogs (Rana sylvatica). Environmental Toxicology and Chemistry 30:1637-1641.
Harless et al.	2011	Larval	Lithobates sylvaticus	Ranidae	Rana sylvatica	6	40	0.7	0.23	96	Figure 1	NaCl panel only	Harless, M. L., C. J. Huckins, J. B. Grant, and T. G. Pypker. 2011. Effects of six chemical deicers on larval wood frogs (Rana sylvatica). Environmental Toxicology and Chemistry 30:1637-1641.
Harless et al.	2011	Larval	Lithobates sylvaticus	Ranidae	Rana sylvatica	10	40	0	0	96	Figure 1	NaCl panel only	Harless, M. L., C. J. Huckins, J. B. Grant, and T. G. Pypker. 2011. Effects of six chemical deicers on larval wood frogs (Rana sylvatica). Environmental Toxicology and Chemistry 30:1637-1641.
Harless et al.	2011	Larval	Lithobates sylvaticus	Ranidae	Rana sylvatica	16	40	0	0	96	Figure 1	NaCl panel only	Harless, M. L., C. J. Huckins, J. B. Grant, and T. G. Pypker. 2011. Effects of six chemical deicers on larval wood frogs (Rana sylvatica). Environmental Toxicology and Chemistry 30:1637-1641.
Ortiz-Santaliestra et al.	2010	Egg	Pelophylax perezi	Ranidae	Pelophylax perezi	0	20	1	0	288	Figure 1	Only 0 Nitrate treatments used.	Ortiz-Santaliestra, M. E., M. J. Fern_ndez-Ben_itez, M. Lizana, and A. Marco. 2010. Adaptation to osmotic stress provides protection against ammonium nitrate in Pelophylax perezi embryos. Environ Pollut 158:934-940.
Ortiz-Santaliestra et al.	2010	Egg	Pelophylax perezi	Ranidae	Pelophylax perezi	0.4	20	0.99	0.02	288	Figure 1	Only 0 Nitrate treatments used.	Ortiz-Santaliestra, M. E., M. J. Fern_ndez-Ben_itez, M. Lizana, and A. Marco. 2010. Adaptation to osmotic stress provides protection against ammonium nitrate in Pelophylax perezi embryos. Environ Pollut 158:934-940.
Ortiz-Santaliestra et al.	2010	Egg	Pelophylax perezi	Ranidae	Pelophylax perezi	2	20	1	0	288	Figure 1	Only 0 Nitrate treatments used.	Ortiz-Santaliestra, M. E., M. J. Fern_ndez-Ben_itez, M. Lizana, and A. Marco. 2010. Adaptation to osmotic stress provides protection against ammonium nitrate in Pelophylax perezi embryos. Environ Pollut 158:934-940.
Petranka and Doyle	2010	Larval	Lithobates sylvaticus	Ranidae	Lithobates sylvaticus	0	440	0.79		408	Figure 1A	Experiment 2 only	Petranka, J. W. and E. J. Doyle. 2010. Effects of road salts on the composition of seasonal pond communities: can the use of road salts enhance mosquito recruitment? Aquatic Ecology 44:155-166.
Petranka and Doyle	2010	Larval	Lithobates sylvaticus	Ranidae	Lithobates sylvaticus	0.75	440	0.68		408	Figure 1A	Experiment 2 only	Petranka, J. W. and E. J. Doyle. 2010. Effects of road salts on the composition of seasonal pond communities: can the use of road salts enhance mosquito recruitment? Aquatic Ecology 44:155-166.
Petranka and Doyle	2010	Larval	Lithobates sylvaticus	Ranidae	Lithobates sylvaticus	1.125	440	0.65		408	Figure 1A	Experiment 2 only	Petranka, J. W. and E. J. Doyle. 2010. Effects of road salts on the composition of seasonal pond communities: can the use of road salts enhance mosquito recruitment? Aquatic Ecology 44:155-166.
Petranka and Doyle	2010	Larval	Lithobates sylvaticus	Ranidae	Lithobates sylvaticus	1.5	440	0.46		408	Figure 1A	Experiment 2 only	Petranka, J. W. and E. J. Doyle. 2010. Effects of road salts on the composition of seasonal pond communities: can the use of road salts enhance mosquito recruitment? Aquatic Ecology 44:155-166.
Petranka and Doyle	2010	Larval	Lithobates sylvaticus	Ranidae	Lithobates sylvaticus	1.875	440	0.54		408	Figure 1A	Experiment 2 only	Petranka, J. W. and E. J. Doyle. 2010. Effects of road salts on the composition of seasonal pond communities: can the use of road salts enhance mosquito recruitment? Aquatic Ecology 44:155-166.
Petranka and Doyle	2010	Larval	Lithobates sylvaticus	Ranidae	Lithobates sylvaticus	2.625	440	0.36		408	Figure 1A	Experiment 2 only	Petranka, J. W. and E. J. Doyle. 2010. Effects of road salts on the composition of seasonal pond communities: can the use of road salts enhance mosquito recruitment? Aquatic Ecology 44:155-166.
Petranka and Doyle	2010	Larval	Lithobates sylvaticus	Ranidae	Lithobates sylvaticus	3	440	0.65		408	Figure 1A	Experiment 2 only	Petranka, J. W. and E. J. Doyle. 2010. Effects of road salts on the composition of seasonal pond communities: can the use of road salts enhance mosquito recruitment? Aquatic Ecology 44:155-166.
Petranka and Doyle	2010	Larval	Lithobates sylvaticus	Ranidae	Lithobates sylvaticus	3.375	440	0.44		408	Figure 1A	Experiment 2 only	Petranka, J. W. and E. J. Doyle. 2010. Effects of road salts on the composition of seasonal pond communities: can the use of road salts enhance mosquito recruitment? Aquatic Ecology 44:155-166.
Petranka and Doyle	2010	Larval	Lithobates sylvaticus	Ranidae	Lithobates sylvaticus	3.75	440	0.29		408	Figure 1A	Experiment 2 only	Petranka, J. W. and E. J. Doyle. 2010. Effects of road salts on the composition of seasonal pond communities: can the use of road salts enhance mosquito recruitment? Aquatic Ecology 44:155-166.
Petranka and Doyle	2010	Larval	Lithobates sylvaticus	Ranidae	Lithobates sylvaticus	4.125	440	0.65		408	Figure 1A	Experiment 2 only	Petranka, J. W. and E. J. Doyle. 2010. Effects of road salts on the composition of seasonal pond communities: can the use of road salts enhance mosquito recruitment? Aquatic Ecology 44:155-166.
Petranka and Doyle	2010	Larval	Lithobates sylvaticus	Ranidae	Lithobates sylvaticus	4.5	440	0.27		408	Figure 1A	Experiment 2 only	Petranka, J. W. and E. J. Doyle. 2010. Effects of road salts on the composition of seasonal pond communities: can the use of road salts enhance mosquito recruitment? Aquatic Ecology 44:155-166.
Petranka and Doyle	2010	Larval	Lithobates sylvaticus	Ranidae	Lithobates sylvaticus	5.625	440	0		408	Figure 1A	Experiment 2 only	Petranka, J. W. and E. J. Doyle. 2010. Effects of road salts on the composition of seasonal pond communities: can the use of road salts enhance mosquito recruitment? Aquatic Ecology 44:155-166.
Petranka and Doyle	2010	Larval	Lithobates sylvaticus	Ranidae	Lithobates sylvaticus	6	440	0		408	Figure 1A	Experiment 2 only	Petranka, J. W. and E. J. Doyle. 2010. Effects of road salts on the composition of seasonal pond communities: can the use of road salts enhance mosquito recruitment? Aquatic Ecology 44:155-166.
Brand et al.	2010	Egg	Hyla versicolor	Hylidae	Hyla versicolor	0.945	12	0.83		192	Figure 2	Estimate from estimated line at each conductivity iteration	Brand, A. B., J. W. Snodgrass, M. T. Gallagher, R. E. Casey, and R. Van Meter. 2010. Lethal and sublethal effects of embryonic and larval exposure of Hyla versicolor to stormwater pond sediments. Archives of Environmental Contamination and Toxicology 58:325-331.
Brand et al.	2010	Egg	Hyla versicolor	Hylidae	Hyla versicolor	1.26	12	0.64		192	Figure 2	Estimate from estimated line at each conductivity iteration	Brand, A. B., J. W. Snodgrass, M. T. Gallagher, R. E. Casey, and R. Van Meter. 2010. Lethal and sublethal effects of embryonic and larval exposure of Hyla versicolor to stormwater pond sediments. Archives of Environmental Contamination and Toxicology 58:325-331.
Brand et al.	2010	Egg	Hyla versicolor	Hylidae	Hyla versicolor	1.41	12	0.44		192	Figure 2	Estimate from estimated line at each conductivity iteration	Brand, A. B., J. W. Snodgrass, M. T. Gallagher, R. E. Casey, and R. Van Meter. 2010. Lethal and sublethal effects of embryonic and larval exposure of Hyla versicolor to stormwater pond sediments. Archives of Environmental Contamination and Toxicology 58:325-331.
Brand et al.	2010	Egg	Hyla versicolor	Hylidae	Hyla versicolor	1.5	12	0.24		192	Figure 2	Estimate from estimated line at each conductivity iteration	Brand, A. B., J. W. Snodgrass, M. T. Gallagher, R. E. Casey, and R. Van Meter. 2010. Lethal and sublethal effects of embryonic and larval exposure of Hyla versicolor to stormwater pond sediments. Archives of Environmental Contamination and Toxicology 58:325-331.
Matlaga et al.	2014	Egg	Lithobates catesbeianus	Ranidae	Lithobates catesbeianus	0	12	0.975	4.5	144	Table 1		Matlaga, T. H., C. A. Phillips, and D. J. Soucek. 2014. Insensitivity to road salt: an advantage for the American bullfrog? Hydrobiologia 721:1-8.
Matlaga et al.	2014	Egg	Lithobates catesbeianus	Ranidae	Lithobates catesbeianus	0.1	12	0.967	4.85	144	Table 1		Matlaga, T. H., C. A. Phillips, and D. J. Soucek. 2014. Insensitivity to road salt: an advantage for the American bullfrog? Hydrobiologia 721:1-8.
Matlaga et al.	2014	Egg	Lithobates catesbeianus	Ranidae	Lithobates catesbeianus	0.5	12	0.992	2.77	144	Table 1		Matlaga, T. H., C. A. Phillips, and D. J. Soucek. 2014. Insensitivity to road salt: an advantage for the American bullfrog? Hydrobiologia 721:1-8.
Matlaga et al.	2014	Egg	Lithobates catesbeianus	Ranidae	Lithobates catesbeianus	1	12	0.975	4.5	144	Table 1		Matlaga, T. H., C. A. Phillips, and D. J. Soucek. 2014. Insensitivity to road salt: an advantage for the American bullfrog? Hydrobiologia 721:1-8.
Matlaga et al.	2014	Larval	Lithobates catesbeianus	Ranidae	Lithobates catesbeianus	0	12	0.908	10.05	1440	Table 1		Matlaga, T. H., C. A. Phillips, and D. J. Soucek. 2014. Insensitivity to road salt: an advantage for the American bullfrog? Hydrobiologia 721:1-8.
Matlaga et al.	2014	Larval	Lithobates catesbeianus	Ranidae	Lithobates catesbeianus	0.1	12	0.95	6.9	1440	Table 1		Matlaga, T. H., C. A. Phillips, and D. J. Soucek. 2014. Insensitivity to road salt: an advantage for the American bullfrog? Hydrobiologia 721:1-8.
Matlaga et al.	2014	Larval	Lithobates catesbeianus	Ranidae	Lithobates catesbeianus	0.5	12	0.958	5.19	1440	Table 1		Matlaga, T. H., C. A. Phillips, and D. J. Soucek. 2014. Insensitivity to road salt: an advantage for the American bullfrog? Hydrobiologia 721:1-8.
Matlaga et al.	2014	Larval	Lithobates catesbeianus	Ranidae	Lithobates catesbeianus	1	12	0.958	5.19	1440	Table 1		Matlaga, T. H., C. A. Phillips, and D. J. Soucek. 2014. Insensitivity to road salt: an advantage for the American bullfrog? Hydrobiologia 721:1-8.
Denoel et al.	2010	Larval	Rana temporaria	Ranidae	Rana temporaria	0	100	0.88	0.6	1440	Figure 3B		Deno�l, M., M. Bichot, G. F. Ficetola, J. Delcourt, M. Ylieff, P. Kestemont, and P. Poncin. 2010. Cumulative effects of road de-icing salt on amphibian behavior. Aquat Toxicol 99:275-280.
Denoel et al.	2010	Larval	Rana temporaria	Ranidae	Rana temporaria	0.5	100	1	0	1440	Figure 3B		Deno�l, M., M. Bichot, G. F. Ficetola, J. Delcourt, M. Ylieff, P. Kestemont, and P. Poncin. 2010. Cumulative effects of road de-icing salt on amphibian behavior. Aquat Toxicol 99:275-280.
Denoel et al.	2010	Larval	Rana temporaria	Ranidae	Rana temporaria	1	100	1	0	1440	Figure 3B		Deno�l, M., M. Bichot, G. F. Ficetola, J. Delcourt, M. Ylieff, P. Kestemont, and P. Poncin. 2010. Cumulative effects of road de-icing salt on amphibian behavior. Aquat Toxicol 99:275-280.
Denoel et al.	2010	Larval	Rana temporaria	Ranidae	Rana temporaria	1.5	100	0.88	0.59	1440	Figure 3B		Deno�l, M., M. Bichot, G. F. Ficetola, J. Delcourt, M. Ylieff, P. Kestemont, and P. Poncin. 2010. Cumulative effects of road de-icing salt on amphibian behavior. Aquat Toxicol 99:275-280.
Chinathamby et al.	2006	Larval	Litoria ewingii	Hylidae	Litoria ewingii	0	36	0.92		504	Table 1		Chinathamby, K., R. D. Reina, P. C. Bailey, and B. K. Lees. 2006. Effects of salinity on the survival, growth and development of tadpoles of the brown tree frog, Litoria ewingii. Australian Journal of Zoology 54:97-105.
Chinathamby et al.	2006	Larval	Litoria ewingii	Hylidae	Litoria ewingii	1.4	36	0.86		504	Table 1		Chinathamby, K., R. D. Reina, P. C. Bailey, and B. K. Lees. 2006. Effects of salinity on the survival, growth and development of tadpoles of the brown tree frog, Litoria ewingii. Australian Journal of Zoology 54:97-105.
Chinathamby et al.	2006	Larval	Litoria ewingii	Hylidae	Litoria ewingii	2.8	36	0.94		504	Table 1		Chinathamby, K., R. D. Reina, P. C. Bailey, and B. K. Lees. 2006. Effects of salinity on the survival, growth and development of tadpoles of the brown tree frog, Litoria ewingii. Australian Journal of Zoology 54:97-105.
Chinathamby et al.	2006	Larval	Litoria ewingii	Hylidae	Litoria ewingii	4.2	36	0.92		504	Table 1		Chinathamby, K., R. D. Reina, P. C. Bailey, and B. K. Lees. 2006. Effects of salinity on the survival, growth and development of tadpoles of the brown tree frog, Litoria ewingii. Australian Journal of Zoology 54:97-105.
Chinathamby et al.	2006	Larval	Litoria ewingii	Hylidae	Litoria ewingii	5.6	36	0.39		504	Table 1		Chinathamby, K., R. D. Reina, P. C. Bailey, and B. K. Lees. 2006. Effects of salinity on the survival, growth and development of tadpoles of the brown tree frog, Litoria ewingii. Australian Journal of Zoology 54:97-105.
Viertel	1999	Egg	Rana temporaria	Ranidae	Rana temporaria	0.2	150	0.987		96	Table 2	Percent at stage 22/1	Viertel, B. 1999. Salt tolerance of Rana temporaria: spawning site selection and survival during embryonic development (Amphibia, Anura). Amphibia-Reptilia 20:161-171.
Viertel	1999	Egg	Rana temporaria	Ranidae	Rana temporaria	0.4	149	0.987		96	Table 2	Percent at stage 22/2	Viertel, B. 1999. Salt tolerance of Rana temporaria: spawning site selection and survival during embryonic development (Amphibia, Anura). Amphibia-Reptilia 20:161-171.
Viertel	1999	Egg	Rana temporaria	Ranidae	Rana temporaria	0.6	151	0.987		96	Table 2	Percent at stage 22/3	Viertel, B. 1999. Salt tolerance of Rana temporaria: spawning site selection and survival during embryonic development (Amphibia, Anura). Amphibia-Reptilia 20:161-171.
Viertel	1999	Egg	Rana temporaria	Ranidae	Rana temporaria	0.8	147	0.986		96	Table 2	Percent at stage 22/4	Viertel, B. 1999. Salt tolerance of Rana temporaria: spawning site selection and survival during embryonic development (Amphibia, Anura). Amphibia-Reptilia 20:161-171.
Viertel	1999	Egg	Rana temporaria	Ranidae	Rana temporaria	1	158	0.994		96	Table 2	Percent at stage 22/5	Viertel, B. 1999. Salt tolerance of Rana temporaria: spawning site selection and survival during embryonic development (Amphibia, Anura). Amphibia-Reptilia 20:161-171.
Viertel	1999	Egg	Rana temporaria	Ranidae	Rana temporaria	1.2	174	0.994		96	Table 2	Percent at stage 22/6	Viertel, B. 1999. Salt tolerance of Rana temporaria: spawning site selection and survival during embryonic development (Amphibia, Anura). Amphibia-Reptilia 20:161-171.
Viertel	1999	Egg	Rana temporaria	Ranidae	Rana temporaria	1.4	165	0.988		96	Table 2	Percent at stage 22/7	Viertel, B. 1999. Salt tolerance of Rana temporaria: spawning site selection and survival during embryonic development (Amphibia, Anura). Amphibia-Reptilia 20:161-171.
Viertel	1999	Egg	Rana temporaria	Ranidae	Rana temporaria	1.6	179	0.978		96	Table 2	Percent at stage 22/8	Viertel, B. 1999. Salt tolerance of Rana temporaria: spawning site selection and survival during embryonic development (Amphibia, Anura). Amphibia-Reptilia 20:161-171.
Viertel	1999	Egg	Rana temporaria	Ranidae	Rana temporaria	1.9	143	0.979		96	Table 2	Percent at stage 22/9	Viertel, B. 1999. Salt tolerance of Rana temporaria: spawning site selection and survival during embryonic development (Amphibia, Anura). Amphibia-Reptilia 20:161-171.
Viertel	1999	Egg	Rana temporaria	Ranidae	Rana temporaria	2.1	159	0.987		96	Table 2	Percent at stage 22/10	Viertel, B. 1999. Salt tolerance of Rana temporaria: spawning site selection and survival during embryonic development (Amphibia, Anura). Amphibia-Reptilia 20:161-171.
Viertel	1999	Egg	Rana temporaria	Ranidae	Rana temporaria	2.2	151	0.974		96	Table 2	Percent at stage 22/11	Viertel, B. 1999. Salt tolerance of Rana temporaria: spawning site selection and survival during embryonic development (Amphibia, Anura). Amphibia-Reptilia 20:161-171.
Viertel	1999	Egg	Rana temporaria	Ranidae	Rana temporaria	2.3	164	0.799		96	Table 2	Percent at stage 22/12	Viertel, B. 1999. Salt tolerance of Rana temporaria: spawning site selection and survival during embryonic development (Amphibia, Anura). Amphibia-Reptilia 20:161-171.
Viertel	1999	Egg	Rana temporaria	Ranidae	Rana temporaria	2.8	144	0.847		96	Table 2	Percent at stage 22/13	Viertel, B. 1999. Salt tolerance of Rana temporaria: spawning site selection and survival during embryonic development (Amphibia, Anura). Amphibia-Reptilia 20:161-171.
Viertel	1999	Egg	Rana temporaria	Ranidae	Rana temporaria	3.1	157	0.879		96	Table 2	Percent at stage 22/14	Viertel, B. 1999. Salt tolerance of Rana temporaria: spawning site selection and survival during embryonic development (Amphibia, Anura). Amphibia-Reptilia 20:161-171.
Viertel	1999	Egg	Rana temporaria	Ranidae	Rana temporaria	3.5	155	0.645		96	Table 2	Percent at stage 22/15	Viertel, B. 1999. Salt tolerance of Rana temporaria: spawning site selection and survival during embryonic development (Amphibia, Anura). Amphibia-Reptilia 20:161-171.
Viertel	1999	Egg	Rana temporaria	Ranidae	Rana temporaria	3.9	144	0.785		96	Table 2	Percent at stage 22/16	Viertel, B. 1999. Salt tolerance of Rana temporaria: spawning site selection and survival during embryonic development (Amphibia, Anura). Amphibia-Reptilia 20:161-171.
Viertel	1999	Egg	Rana temporaria	Ranidae	Rana temporaria	4.1	122	0.59		96	Table 2	Percent at stage 22/17	Viertel, B. 1999. Salt tolerance of Rana temporaria: spawning site selection and survival during embryonic development (Amphibia, Anura). Amphibia-Reptilia 20:161-171.
Viertel	1999	Egg	Rana temporaria	Ranidae	Rana temporaria	4.5	180	0.767		96	Table 2	Percent at stage 22/18	Viertel, B. 1999. Salt tolerance of Rana temporaria: spawning site selection and survival during embryonic development (Amphibia, Anura). Amphibia-Reptilia 20:161-171.
Viertel	1999	Egg	Rana temporaria	Ranidae	Rana temporaria	4.9	156	0.551		96	Table 2	Percent at stage 22/19	Viertel, B. 1999. Salt tolerance of Rana temporaria: spawning site selection and survival during embryonic development (Amphibia, Anura). Amphibia-Reptilia 20:161-171.
Viertel	1999	Egg	Rana temporaria	Ranidae	Rana temporaria	5.2	143	0.524		96	Table 2	Percent at stage 22/20	Viertel, B. 1999. Salt tolerance of Rana temporaria: spawning site selection and survival during embryonic development (Amphibia, Anura). Amphibia-Reptilia 20:161-171.
Viertel	1999	Egg	Rana temporaria	Ranidae	Rana temporaria	5.3	117	0.05		96	Table 2	Percent at stage 22/21	Viertel, B. 1999. Salt tolerance of Rana temporaria: spawning site selection and survival during embryonic development (Amphibia, Anura). Amphibia-Reptilia 20:161-171.
Viertel	1999	Egg	Rana temporaria	Ranidae	Rana temporaria	5.8	220	0		96	Table 2	Percent at stage 22/22	Viertel, B. 1999. Salt tolerance of Rana temporaria: spawning site selection and survival during embryonic development (Amphibia, Anura). Amphibia-Reptilia 20:161-171.
Viertel	1999	Egg	Rana temporaria	Ranidae	Rana temporaria	6.2	170	0		96	Table 2	Percent at stage 22/23	Viertel, B. 1999. Salt tolerance of Rana temporaria: spawning site selection and survival during embryonic development (Amphibia, Anura). Amphibia-Reptilia 20:161-171.
Roberts	1970	Larval	Pseudacris regilla	Hylidae	Hyla regilla	9.5	72	0.5			Table 2	Average of different populations - assume linearity	Roberts, J. 1970. Variations in salinity tolerance in the Pacific Treefrog, Hyla regilla. Oregon [dissertation]. Corvallis, OR: Oregon State University.
Roberts	1970	Adult	Pseudacris regilla	Hylidae	Hyla regilla	7.97	72	0.5			Table 2	Average of different populations - assume linearity	Roberts, J. 1970. Variations in salinity tolerance in the Pacific Treefrog, Hyla regilla. Oregon [dissertation]. Corvallis, OR: Oregon State University.
Roberts	1970	Egg	Pseudacris regilla	Hylidae	Hyla regilla	4	72	0.5			Table 2	Average of different populations - assume linearity	Roberts, J. 1970. Variations in salinity tolerance in the Pacific Treefrog, Hyla regilla. Oregon [dissertation]. Corvallis, OR: Oregon State University.
Dougherty and Smith	2006	Larval	Lithobates clamitans	Ranidae	Rana clamitans	0	25	1		168	Figure 3	NaCl Only	Dougherty, C. K. and G. R. Smith. 2006. Acute effects of road de-icers on the tadpoles of three anurans. Applied Herpetology 3:87-93.
Dougherty and Smith	2006	Larval	Lithobates clamitans	Ranidae	Rana clamitans	0.008	25	0.897		168	Figure 3	NaCl Only	Dougherty, C. K. and G. R. Smith. 2006. Acute effects of road de-icers on the tadpoles of three anurans. Applied Herpetology 3:87-93.
Dougherty and Smith	2006	Larval	Lithobates clamitans	Ranidae	Rana clamitans	0.016	25	0.72		168	Figure 3	NaCl Only	Dougherty, C. K. and G. R. Smith. 2006. Acute effects of road de-icers on the tadpoles of three anurans. Applied Herpetology 3:87-93.
Dougherty and Smith	2006	Larval	Lithobates clamitans	Ranidae	Rana clamitans	0.033	25	0.79		168	Figure 3	NaCl Only	Dougherty, C. K. and G. R. Smith. 2006. Acute effects of road de-icers on the tadpoles of three anurans. Applied Herpetology 3:87-93.
Dougherty and Smith	2006	Larval	Lithobates clamitans	Ranidae	Rana clamitans	0.066	25	0.69		168	Figure 3	NaCl Only	Dougherty, C. K. and G. R. Smith. 2006. Acute effects of road de-icers on the tadpoles of three anurans. Applied Herpetology 3:87-93.
Dougherty and Smith	2006	Larval	Lithobates clamitans	Ranidae	Rana clamitans	0.1318	25	0.79		168	Figure 3	NaCl Only	Dougherty, C. K. and G. R. Smith. 2006. Acute effects of road de-icers on the tadpoles of three anurans. Applied Herpetology 3:87-93.
Dougherty and Smith	2006	Larval	Lithobates clamitans	Ranidae	Rana clamitans	0.2637	25	0.59		168	Figure 3	NaCl Only	Dougherty, C. K. and G. R. Smith. 2006. Acute effects of road de-icers on the tadpoles of three anurans. Applied Herpetology 3:87-93.
Dougherty and Smith	2006	Larval	Xenopus laevis	Pipidae	Xenopus laevis	1.317	25	0.5			Table 2	NaCl Only	Dougherty, C. K. and G. R. Smith. 2006. Acute effects of road de-icers on the tadpoles of three anurans. Applied Herpetology 3:87-93.
Brady	2013	Larval	Lithobates sylvaticus	Ranidae	Rana sylvatica	0.5	40	0.93		96	Figure 3B	Averaged both populations- Roadside salt = 95% NaCl. Assuming linearity	Brady, S. P. 2013. Microgeographic maladaptive performance and deme depression in response to roads and runoff. PeerJ 1:e163.
Brady	2013	Larval	Lithobates sylvaticus	Ranidae	Rana sylvatica	3	40	0.925		96	Figure 3B	Averaged both populations- Roadside salt = 95% NaCl. Assuming linearity	Brady, S. P. 2013. Microgeographic maladaptive performance and deme depression in response to roads and runoff. PeerJ 1:e163.
Brady	2013	Larval	Lithobates sylvaticus	Ranidae	Rana sylvatica	5	40	0.87		96	Figure 3B	Averaged both populations- Roadside salt = 95% NaCl. Assuming linearity	Brady, S. P. 2013. Microgeographic maladaptive performance and deme depression in response to roads and runoff. PeerJ 1:e163.
Brady	2013	Larval	Lithobates sylvaticus	Ranidae	Rana sylvatica	7	40	0.455		96	Figure 3B	Averaged both populations- Roadside salt = 95% NaCl. Assuming linearity	Brady, S. P. 2013. Microgeographic maladaptive performance and deme depression in response to roads and runoff. PeerJ 1:e163.
Brady	2013	Larval	Lithobates sylvaticus	Ranidae	Rana sylvatica	10	40	0		96	Figure 3B	Averaged both populations- Roadside salt = 95% NaCl. Assuming linearity	Brady, S. P. 2013. Microgeographic maladaptive performance and deme depression in response to roads and runoff. PeerJ 1:e163.
Wijethunga et al.	2016	Egg	Rhinella marina	Bufonidae	Rhinella marina	0.04	10	0.33		1008	Fig 1A		Wijethunga, U., M. Greenlees, and R. Shine. 2016. Living up to its name? The effect of salinity on development, growth, and phenotype of the "marine� toad (Rhinella marina). Journal of Comparative Physiology B 186:205-213.
Wijethunga et al.	2016	Egg	Rhinella marina	Bufonidae	Rhinella marina	0.13	10	0.48		1008	Fig 1A		Wijethunga, U., M. Greenlees, and R. Shine. 2016. Living up to its name? The effect of salinity on development, growth, and phenotype of the "marine� toad (Rhinella marina). Journal of Comparative Physiology B 186:205-213.
Wijethunga et al.	2016	Egg	Rhinella marina	Bufonidae	Rhinella marina	0.44	10	0.32		1008	Fig 1A		Wijethunga, U., M. Greenlees, and R. Shine. 2016. Living up to its name? The effect of salinity on development, growth, and phenotype of the "marine� toad (Rhinella marina). Journal of Comparative Physiology B 186:205-213.
Wijethunga et al.	2016	Egg	Rhinella marina	Bufonidae	Rhinella marina	0.84	10	0.25		1008	Fig 1A		Wijethunga, U., M. Greenlees, and R. Shine. 2016. Living up to its name? The effect of salinity on development, growth, and phenotype of the "marine� toad (Rhinella marina). Journal of Comparative Physiology B 186:205-213.
Wijethunga et al.	2016	Egg	Rhinella marina	Bufonidae	Rhinella marina	1.24	10	0.44		1008	Fig 1A		Wijethunga, U., M. Greenlees, and R. Shine. 2016. Living up to its name? The effect of salinity on development, growth, and phenotype of the "marine� toad (Rhinella marina). Journal of Comparative Physiology B 186:205-213.
Wijethunga et al.	2016	Larval	Rhinella marina	Bufonidae	Rhinella marina	0.04	10	0.477	0.09 SE	1008	Fig 1B	Data taken at 6 weeks	Wijethunga, U., M. Greenlees, and R. Shine. 2016. Living up to its name? The effect of salinity on development, growth, and phenotype of the "marine� toad (Rhinella marina). Journal of Comparative Physiology B 186:205-213.
Wijethunga et al.	2016	Larval	Rhinella marina	Bufonidae	Rhinella marina	0.13	10	0.78	0.03 SE	1008	Fig 1B	Data taken at 6 weeks	Wijethunga, U., M. Greenlees, and R. Shine. 2016. Living up to its name? The effect of salinity on development, growth, and phenotype of the "marine� toad (Rhinella marina). Journal of Comparative Physiology B 186:205-213.
Wijethunga et al.	2016	Larval	Rhinella marina	Bufonidae	Rhinella marina	0.44	10	0.77	.04 SE	1008	Fig 1B	Data taken at 6 weeks	Wijethunga, U., M. Greenlees, and R. Shine. 2016. Living up to its name? The effect of salinity on development, growth, and phenotype of the "marine� toad (Rhinella marina). Journal of Comparative Physiology B 186:205-213.
Wijethunga et al.	2016	Larval	Rhinella marina	Bufonidae	Rhinella marina	0.84	10	0.77	.036 SE	1008	Fig 1B	Data taken at 6 weeks	Wijethunga, U., M. Greenlees, and R. Shine. 2016. Living up to its name? The effect of salinity on development, growth, and phenotype of the "marine� toad (Rhinella marina). Journal of Comparative Physiology B 186:205-213.
Wijethunga et al.	2016	Larval	Rhinella marina	Bufonidae	Rhinella marina	1.24	10	0.67	0.029 SE	1008	Fig 1B	Data taken at 6 weeks	Wijethunga, U., M. Greenlees, and R. Shine. 2016. Living up to its name? The effect of salinity on development, growth, and phenotype of the "marine� toad (Rhinella marina). Journal of Comparative Physiology B 186:205-213.
Gordon et al.	1961	Adult	Fejervarya cancrivora	Dicroglossidae	Rana cancrivora	18	5	0.8		168	In text	Adults only that were not acclimated "Almost no mortality" = conservatively subtracted 0.2.	Gordon, M. S., K. Schmidt-Nielsen, and H. M. Kelly. 1961. Osmotic regulation in the crab-eating frog (Rana cancrivora). Journal of Experimental Biology 38:659-678.
Gordon et al.	1961	Adult	Fejervarya cancrivora	Dicroglossidae	Rana cancrivora	24.5	5	0		12	In text	Adults only that were not acclimated	Gordon, M. S., K. Schmidt-Nielsen, and H. M. Kelly. 1961. Osmotic regulation in the crab-eating frog (Rana cancrivora). Journal of Experimental Biology 38:659-678.
Gordon et al.	1961	Adult	Fejervarya cancrivora	Dicroglossidae	Rana cancrivora	28	5	0		12	In text	Adults only that were not acclimated	Gordon, M. S., K. Schmidt-Nielsen, and H. M. Kelly. 1961. Osmotic regulation in the crab-eating frog (Rana cancrivora). Journal of Experimental Biology 38:659-678.
Gordon et al.	1961	Adult	Fejervarya cancrivora	Dicroglossidae	Rana cancrivora	35	5	0		12	In text	Adults only that were not acclimated	Gordon, M. S., K. Schmidt-Nielsen, and H. M. Kelly. 1961. Osmotic regulation in the crab-eating frog (Rana cancrivora). Journal of Experimental Biology 38:659-678.
Haramura	2016	Egg	Buergeria japonica	Rhacophoridae	Buergeria japonica	0	20	0.995		51	Table 1		Haramura, T. 2016. Hatching plasticity in response to salinity levels in a rhacophorid frog inhabiting coastal area. Journal of Zoology 299:125-131.
Haramura	2016	Egg	Buergeria japonica	Rhacophoridae	Buergeria japonica	1	20	0.8278		42	Table 1		Haramura, T. 2016. Hatching plasticity in response to salinity levels in a rhacophorid frog inhabiting coastal area. Journal of Zoology 299:125-131.
Haramura	2016	Egg	Buergeria japonica	Rhacophoridae	Buergeria japonica	2	20	0.6111		42	Table 1		Haramura, T. 2016. Hatching plasticity in response to salinity levels in a rhacophorid frog inhabiting coastal area. Journal of Zoology 299:125-131.
Haramura	2016	Egg	Buergeria japonica	Rhacophoridae	Buergeria japonica	5	20	0.3256		38	Table 1		Haramura, T. 2016. Hatching plasticity in response to salinity levels in a rhacophorid frog inhabiting coastal area. Journal of Zoology 299:125-131.
Haramura	2016	Egg	Buergeria japonica	Rhacophoridae	Buergeria japonica	10	20	0.2383		38	Table 1		Haramura, T. 2016. Hatching plasticity in response to salinity levels in a rhacophorid frog inhabiting coastal area. Journal of Zoology 299:125-131.
Haramura	2016	Egg	Buergeria japonica	Rhacophoridae	Buergeria japonica	20	20	0.2345		38	Table 1		Haramura, T. 2016. Hatching plasticity in response to salinity levels in a rhacophorid frog inhabiting coastal area. Journal of Zoology 299:125-131.
Haramura	2016	Egg	Buergeria japonica	Rhacophoridae	Buergeria japonica	30	20	0.2056		38	Table 1		Haramura, T. 2016. Hatching plasticity in response to salinity levels in a rhacophorid frog inhabiting coastal area. Journal of Zoology 299:125-131.
